# Supplementary material for: N-(2-Thienylmethyl­ene)naphthalen-1-amine
Source: Acta Crystallogr Sect E Struct Rep Online. 2009 Oct 17;65(Pt 11):o2779. doi: 10.1107/S1600536809041774 (PMC2971344; doi:10.1107/S1600536809041774)
Supplement: Supplementary file 2 [file e-65-o2779-Isup2.hkl]

# 
# h,k,l, Fc-squared, Fo-squared, sigma(Fo-squared) and status flag 
# 
data_I
_shelx_title ' 090901f in Aba2' 
_shelx_refln_list_code          4 
_shelx_F_calc_maximum      237.71 
_exptl_crystal_F_000       992.00 
_reflns_d_resolution_high  0.8405 
 
loop_ 
 _symmetry_equiv_pos_as_xyz 
 'x, y, z' 
 '-x, -y, z' 
 'x+1/2, -y+1/2, z' 
 '-x+1/2, y+1/2, z' 
 'x, y+1/2, z+1/2' 
 '-x, -y+1/2, z+1/2' 
 'x+1/2, -y+1, z+1/2' 
 '-x+1/2, y+1, z+1/2' 
 
_cell_length_a    10.7793 
_cell_length_b    21.2599 
_cell_length_c    10.7244 
_cell_angle_alpha  90.000 
_cell_angle_beta   90.000 
_cell_angle_gamma  90.000 
 
_shelx_F_squared_multiplier     1.000 
 
loop_ 
 _refln_index_h 
 _refln_index_k 
 _refln_index_l 
 _refln_F_squared_calc 
 _refln_F_squared_meas 
 _refln_F_squared_sigma 
 _refln_observed_status 
   4   5 -11      166.58      193.92     41.67 o 
   5   5 -11        4.07        3.01     27.13 o 
   1   7 -11       71.00       55.76     29.34 o 
   2   7 -11       21.28        2.66     25.73 o 
   3   7 -11       70.70       64.14     31.49 o 
   4   7 -11       43.28       35.40     29.94 o 
   5   7 -11       64.68       98.09     37.36 o 
   1   9 -11       74.53       77.85     23.19 o 
   2   9 -11       34.15       49.14     31.79 o 
   3   9 -11       80.05       29.09     31.19 o 
   4   9 -11      236.68      298.98     52.35 o 
   1  11 -11       17.17       12.00     19.32 o 
   2  11 -11      131.24      175.89     29.54 o 
   3  11 -11      125.26      135.40     37.31 o 
   6   0 -10        7.29       -9.58     24.47 o 
   4   2 -10      153.15      158.12     35.10 o 
   5   2 -10      160.88      209.32     39.47 o 
   6   2 -10        2.41       -8.88     23.72 o 
   7   2 -10      100.03       91.57     38.16 o 
   1   4 -10      554.64      549.87     45.28 o 
   2   4 -10      423.06      476.80     43.98 o 
   3   4 -10      442.80      504.03     47.14 o 
   4   4 -10       36.34       19.71     25.58 o 
   5   4 -10       19.92       29.29     25.83 o 
   6   4 -10       60.09       64.89     33.30 o 
   7   4 -10       21.02       27.13     32.55 o 
   0   6 -10      688.29      704.32     52.05 o 
   1   6 -10      458.96      503.80     32.40 o 
   2   6 -10      114.56      140.26     31.94 o 
   3   6 -10       40.75       42.12     26.58 o 
   5   6 -10       12.72      -14.64     25.37 o 
   6   6 -10       39.90       19.06     26.03 o 
   7   6 -10      110.13       97.04     36.36 o 
   0   8 -10      216.91      212.43     38.91 o 
   1   8 -10      300.50      345.28     31.36 o 
   2   8 -10       62.91       58.39     19.51 o 
   3   8 -10      228.78      227.14     27.87 o 
   4   8 -10      179.75      211.90     28.99 o 
   5   8 -10        2.74      -19.91     25.17 o 
   6   8 -10       97.38      103.71     39.82 o 
   0  10 -10      314.44      280.43     42.83 o 
   1  10 -10      345.49      498.47    116.49 o 
   2  10 -10        0.46       -3.17     15.36 o 
   3  10 -10       54.57       72.90     21.33 o 
   4  10 -10       27.29       17.81     19.12 o 
   5  10 -10      114.57       87.79     24.56 o 
   6  10 -10        8.11       11.48     28.23 o 
   0  12 -10      110.60      114.94     35.86 o 
   1  12 -10      151.48      171.14     27.77 o 
   2  12 -10      185.37      203.68     29.64 o 
   3  12 -10       55.42       50.45     21.80 o 
   4  12 -10      179.67      179.81     47.11 o 
   5  12 -10       27.79       34.43     19.87 o 
   0  14 -10      169.42      218.84     46.24 o 
   1  14 -10       56.15       10.83     19.06 o 
   2  14 -10       54.80       46.13     20.51 o 
   3  14 -10       46.46       31.79     20.01 o 
   1   1  -9      107.72       86.25     23.17 o 
   2   1  -9       87.88       83.20     24.52 o 
   3   1  -9      461.36      465.52     28.06 o 
   4   1  -9       33.09       17.95     14.61 o 
   5   1  -9      561.83      627.35     35.92 o 
   6   1  -9       87.51       58.45     19.91 o 
   7   1  -9      242.46      218.49     43.83 o 
   8   1  -9       47.06       31.56     22.78 o 
   9   1  -9       24.95       18.24     24.48 o 
   1   3  -9      250.41      226.71     20.55 o 
   2   3  -9      321.09      370.79     37.16 o 
   3   3  -9       45.10       44.58     23.22 o 
   4   3  -9      314.80      306.20     36.36 o 
   5   3  -9       53.12       24.17     23.42 o 
   6   3  -9      277.28      317.73     33.24 o 
   7   3  -9       76.10       69.72     22.63 o 
   8   3  -9      110.80       86.46     26.03 o 
   1   5  -9       80.64       64.39     16.39 o 
   2   5  -9      631.74      653.08     32.94 o 
   3   5  -9       98.77       74.79     17.17 o 
   4   5  -9       20.39       15.66     13.51 o 
   5   5  -9      182.74      235.14     39.42 o 
   6   5  -9       12.83        7.67     23.07 o 
   7   5  -9      167.44      190.46     42.07 o 
   8   5  -9       92.53      134.40     44.23 o 
   1   7  -9      659.82      614.81     33.70 o 
   2   7  -9       79.46       52.37     19.06 o 
   3   7  -9      387.94      370.57     27.98 o 
   4   7  -9       30.74       41.45     17.71 o 
   5   7  -9      886.03      995.55     69.86 o 
   6   7  -9        4.67        3.19     15.81 o 
   7   7  -9      372.04      413.12     50.35 o 
   8   7  -9       18.87       11.13     32.65 o 
   1   9  -9      124.03      137.45     22.92 o 
   2   9  -9       59.58       32.27     21.74 o 
   3   9  -9      202.83      185.88     25.39 o 
   4   9  -9       10.58        0.19     14.86 o 
   5   9  -9       16.06       14.06     16.96 o 
   6   9  -9      165.60      199.34     28.94 o 
   7   9  -9        3.36       -3.82     17.62 o 
   1  11  -9       83.86       83.13     22.35 o 
   2  11  -9      331.18      351.93     33.47 o 
   3  11  -9       51.76       37.99     18.04 o 
   4  11  -9      165.56      199.99     28.75 o 
   5  11  -9       27.88       19.99     17.61 o 
   6  11  -9      179.31      209.67     31.32 o 
   7  11  -9       11.00      -21.44     18.10 o 
   1  13  -9       66.73       70.35     21.19 o 
   2  13  -9        0.83      -17.91     15.27 o 
   3  13  -9      127.06      159.75     26.22 o 
   4  13  -9      131.45      109.57     23.95 o 
   5  13  -9      206.33      255.02     33.07 o 
   6  13  -9       98.60       58.75     25.11 o 
   1  15  -9       12.74        2.07     18.83 o 
   2  15  -9       49.86       69.12     23.47 o 
   3  15  -9       27.67       34.24     21.05 o 
   4  15  -9       21.79       17.18     20.17 o 
   1  17  -9       57.68       44.68     22.90 o 
   2  17  -9       22.33        8.52     21.44 o 
   0   0  -8     1166.30     1158.56     49.95 o 
   2   0  -8     3631.42     4091.25    122.16 o 
   4   0  -8      889.61      910.88     54.56 o 
   6   0  -8      443.65      456.24     46.89 o 
   8   0  -8       84.19       73.02     33.35 o 
   0   2  -8     1981.54     1947.49     73.77 o 
   1   2  -8      708.77      663.07     22.81 o 
   2   2  -8      489.25      514.76     20.87 o 
   3   2  -8      692.10      731.07     25.73 o 
   4   2  -8      246.39      229.74     17.43 o 
   5   2  -8      131.95      117.67     21.12 o 
   6   2  -8       18.67       -5.07     13.80 o 
   7   2  -8      283.02      296.49     33.10 o 
   8   2  -8       79.77       52.67     22.78 o 
   9   2  -8      220.35      256.68     37.80 o 
   0   4  -8      832.92      820.92     47.94 o 
   1   4  -8      719.90      754.55     32.29 o 
   2   4  -8      584.29      590.92     29.11 o 
   3   4  -8      296.53      263.50     22.87 o 
   4   4  -8      193.20      199.23     18.27 o 
   5   4  -8      319.19      355.61     22.91 o 
   6   4  -8      291.10      301.22     30.83 o 
   7   4  -8       71.97       98.25     24.33 o 
   8   4  -8      185.15      232.00     34.60 o 
   9   4  -8        0.49        2.48     21.79 o 
   0   6  -8     1177.71     1184.09     61.18 o 
   1   6  -8      288.04      265.29     21.92 o 
   2   6  -8      842.22      805.11     36.20 o 
   3   6  -8       25.98       16.71     12.83 o 
   4   6  -8       29.93       25.87     14.18 o 
   5   6  -8      215.68      215.85     25.67 o 
   6   6  -8       78.91       69.11     16.47 o 
   7   6  -8      161.69      178.17     23.20 o 
   8   6  -8      129.60      116.68     21.78 o 
   9   6  -8       36.92       14.56     22.87 o 
   0   8  -8     2003.29     2037.40     88.21 o 
   1   8  -8     1520.48     1511.20     52.28 o 
   2   8  -8      177.42      182.13     25.53 o 
   3   8  -8      260.03      286.30     27.80 o 
   4   8  -8      689.56      623.00     35.18 o 
   5   8  -8      401.28      371.45     29.39 o 
   6   8  -8      158.10      148.36     25.76 o 
   7   8  -8      126.19       97.83     24.06 o 
   8   8  -8      324.13      379.72     39.08 o 
   9   8  -8       10.19      -11.24     25.44 o 
   0  10  -8      148.75      171.30     34.10 o 
   1  10  -8      124.39      100.54     20.25 o 
   2  10  -8      210.44      227.46     26.65 o 
   3  10  -8      116.22       98.31     19.61 o 
   4  10  -8      213.06      225.82     31.09 o 
   5  10  -8      282.95      289.11     57.92 o 
   6  10  -8       63.63       55.65     19.99 o 
   7  10  -8       12.17        8.39     17.89 o 
   8  10  -8        0.64       -7.85     16.88 o 
   0  12  -8      278.91      301.74     39.01 o 
   1  12  -8       87.25       90.49     20.63 o 
   2  12  -8      282.11      275.38     29.56 o 
   3  12  -8       27.39       43.96     17.72 o 
   4  12  -8      315.00      286.61     30.84 o 
   5  12  -8       81.63       53.25     21.34 o 
   6  12  -8      145.78      120.64     24.37 o 
   7  12  -8        1.78        3.66     17.44 o 
   0  14  -8      233.58      239.46     42.48 o 
   1  14  -8      124.10      110.31     23.42 o 
   2  14  -8      219.88      226.48     29.16 o 
   3  14  -8       27.16       15.23     22.54 o 
   4  14  -8       24.00       10.78     16.89 o 
   5  14  -8       82.26       65.53     22.42 o 
   6  14  -8       23.78        0.79     17.87 o 
   7  14  -8       30.12       14.24     19.59 o 
   0  16  -8      300.44      307.51     47.54 o 
   1  16  -8      163.22      176.51     29.54 o 
   2  16  -8       44.83       38.96     21.22 o 
   3  16  -8      181.87      180.46     29.31 o 
   4  16  -8       35.79       27.05     25.37 o 
   5  16  -8       49.09       32.28     29.01 o 
   0  18  -8       39.99       22.42     24.72 o 
   1  18  -8      425.61      438.73     36.29 o 
   2  18  -8       37.75       42.64     21.76 o 
   3  18  -8       34.21       31.69     21.70 o 
   4  18  -8       18.18       -9.32     17.80 o 
   1   1  -7      230.48      212.95     10.85 o 
   2   1  -7      645.62      735.17     18.83 o 
   3   1  -7      525.03      545.22     20.68 o 
   4   1  -7      327.27      305.48     17.50 o 
   5   1  -7      425.10      422.55     21.80 o 
   6   1  -7      373.42      402.93     23.21 o 
   7   1  -7      440.98      455.41     34.01 o 
   8   1  -7      135.74      130.95     27.07 o 
   9   1  -7      112.85      101.23     26.79 o 
  10   1  -7       17.86       -2.02     23.60 o 
   1   3  -7      204.46      198.07     13.22 o 
   2   3  -7      388.64      379.61     17.34 o 
   3   3  -7      227.70      217.92     14.95 o 
   4   3  -7     1272.63     1302.91     44.85 o 
   5   3  -7        9.26        7.58     10.00 o 
   6   3  -7     1669.10     1779.74     49.16 o 
   7   3  -7      113.64       87.53     17.50 o 
   8   3  -7      594.96      620.93     32.69 o 
   9   3  -7       60.33       82.69     27.25 o 
  10   3  -7       36.64       50.50     27.86 o 
   1   5  -7        9.06       -2.35      9.44 o 
   2   5  -7      702.71      682.57     23.34 o 
   3   5  -7       66.68       69.04     11.47 o 
   4   5  -7      750.63      752.91     27.74 o 
   5   5  -7      183.58      178.40     18.90 o 
   6   5  -7     1379.13     1418.23     41.31 o 
   7   5  -7      154.35      159.02     20.62 o 
   8   5  -7       13.49       -3.53     14.16 o 
   9   5  -7       71.44       82.85     34.04 o 
  10   5  -7       65.91       59.75     22.71 o 
   1   7  -7      329.18      311.24     22.44 o 
   2   7  -7       63.28       68.71     15.44 o 
   3   7  -7      967.46      952.99     38.41 o 
   4   7  -7       49.17       38.16     11.61 o 
   5   7  -7      423.91      445.87     23.29 o 
   6   7  -7      176.56      189.18     21.51 o 
   7   7  -7      361.43      375.03     45.76 o 
   8   7  -7      205.53      213.13     38.59 o 
   9   7  -7      427.37      492.95     33.39 o 
  10   7  -7        6.07       14.01     25.21 o 
   1   9  -7      228.58      253.27     24.92 o 
   2   9  -7     1010.19     1005.66     42.83 o 
   3   9  -7       49.82       28.51     17.90 o 
   4   9  -7      908.24      931.71     41.68 o 
   5   9  -7       38.45       31.01     15.46 o 
   6   9  -7      289.20      286.13     28.56 o 
   7   9  -7        8.18        1.44     17.86 o 
   8   9  -7       39.13       15.41     18.11 o 
   9   9  -7       39.24       19.13     19.48 o 
   1  11  -7     1396.91     1391.73     51.43 o 
   2  11  -7      545.48      503.16     32.33 o 
   3  11  -7       66.20       67.81     18.36 o 
   4  11  -7      667.34      671.37     37.83 o 
   5  11  -7      212.72      196.56     35.76 o 
   6  11  -7      468.95      479.60     34.36 o 
   7  11  -7       11.65       -7.50     17.02 o 
   8  11  -7      358.41      399.50     36.58 o 
   9  11  -7       36.85        3.73     21.59 o 
   1  13  -7       61.63       42.84     17.56 o 
   2  13  -7       16.25      -14.22     12.74 o 
   3  13  -7      319.67      292.01     28.83 o 
   4  13  -7      123.41       94.91     21.24 o 
   5  13  -7       38.09       47.45     20.16 o 
   6  13  -7       95.24       73.17     22.05 o 
   7  13  -7      139.33      166.11     28.60 o 
   8  13  -7       22.72       11.91     18.69 o 
   1  15  -7      108.99      110.97     22.29 o 
   2  15  -7        8.09        6.39     15.36 o 
   3  15  -7      184.31      199.90     50.67 o 
   4  15  -7       31.61        1.87     16.87 o 
   5  15  -7      114.71      126.81     26.32 o 
   6  15  -7       84.46       73.63     23.94 o 
   7  15  -7       22.98       14.51     19.30 o 
   1  17  -7       22.76       33.04     18.55 o 
   2  17  -7       52.26       56.63     19.74 o 
   3  17  -7       39.02       30.36     18.55 o 
   4  17  -7      150.79      176.37     35.38 o 
   5  17  -7       23.40       10.05     19.86 o 
   6  17  -7      309.42      377.53     36.87 o 
   1  19  -7       12.60        5.02     18.56 o 
   2  19  -7       33.96       19.34     18.48 o 
   3  19  -7       65.94       96.12     24.51 o 
   4  19  -7       52.08       65.28     24.92 o 
   1  21  -7       46.05       48.29     22.34 o 
   0   0  -6     1295.29     1323.10     48.89 o 
   2   0  -6      193.13      192.01     17.73 o 
   4   0  -6      509.16      530.90     24.83 o 
   6   0  -6       23.83       12.24     11.55 o 
   8   0  -6      409.01      405.49     31.24 o 
  10   0  -6       70.36      101.45     44.73 o 
   0   2  -6     1407.96     1410.48     35.19 o 
   1   2  -6     6194.05     6388.91     90.85 o 
   2   2  -6      701.33      646.36     16.68 o 
   3   2  -6     1691.50     1898.98     33.65 o 
   4   2  -6       69.15       56.12      8.39 o 
   5   2  -6      307.08      296.30     14.79 o 
   6   2  -6      240.83      242.93     47.78 o 
   7   2  -6     1866.72     1949.60     50.17 o 
   8   2  -6      129.77      125.70     19.76 o 
   9   2  -6       79.63       69.66     18.54 o 
  10   2  -6       43.94       27.07     19.12 o 
  11   2  -6       49.26       24.67     29.74 o 
   0   4  -6      502.73      486.03     32.45 o 
   1   4  -6     3057.52     3142.05     38.27 o 
   2   4  -6      130.71      110.18      7.72 o 
   3   4  -6     2659.20     2801.43     53.72 o 
   4   4  -6      107.21      122.21     35.02 o 
   5   4  -6      405.25      390.69     20.03 o 
   6   4  -6      305.16      317.72     99.39 o 
   7   4  -6      173.95      199.00     38.68 o 
   8   4  -6      296.55      251.02     41.06 o 
   9   4  -6      472.74      532.16     56.89 o 
  10   4  -6       58.65       59.64     20.25 o 
  11   4  -6      108.40      136.18     27.15 o 
   0   6  -6     1744.37     1724.33     68.20 o 
   1   6  -6      261.26      247.68     12.80 o 
   2   6  -6      935.13      923.12     26.45 o 
   3   6  -6     2002.40     1973.62     40.30 o 
   4   6  -6      763.13      747.53     26.97 o 
   5   6  -6      408.66      406.36     21.88 o 
   6   6  -6       58.15       33.80     15.25 o 
   7   6  -6      409.80      367.79     34.45 o 
   8   6  -6      185.45      192.50     28.19 o 
   9   6  -6      247.37      306.12     42.15 o 
  10   6  -6       16.23       25.89     18.79 o 
   0   8  -6     1239.03     1191.36     59.83 o 
   1   8  -6      145.36      155.45     18.95 o 
   2   8  -6     1418.04     1447.21     35.46 o 
   3   8  -6      857.07      905.83     37.29 o 
   4   8  -6      138.71      159.78     20.94 o 
   5   8  -6      392.87      387.14     27.52 o 
   6   8  -6       47.69       27.79     16.24 o 
   7   8  -6      186.58      174.88     40.54 o 
   8   8  -6       73.06       78.98     22.99 o 
   9   8  -6      256.84      307.07     36.47 o 
  10   8  -6       47.58       74.68     32.85 o 
   0  10  -6       21.28       17.10     17.25 o 
   1  10  -6      879.37      877.10     37.61 o 
   2  10  -6      254.09      226.04     23.84 o 
   3  10  -6      789.10      719.68     35.15 o 
   4  10  -6      251.97      242.57     27.02 o 
   5  10  -6      832.37      770.15     55.69 o 
   6  10  -6       93.90       84.82     21.29 o 
   7  10  -6      132.79      128.32     24.78 o 
   8  10  -6       10.12       34.24     18.71 o 
   9  10  -6       69.50       99.38     50.50 o 
  10  10  -6       24.18       22.68     21.80 o 
   0  12  -6     1929.81     1815.90     82.29 o 
   1  12  -6     1057.26      990.19     42.87 o 
   2  12  -6     1796.69     1678.80     79.84 o 
   3  12  -6      298.63      283.58     26.79 o 
   4  12  -6       37.46       48.23     17.12 o 
   5  12  -6      111.76      115.46     23.95 o 
   6  12  -6       11.24       11.22     16.11 o 
   7  12  -6      141.41      151.76     25.66 o 
   8  12  -6       25.53        9.79     18.65 o 
   9  12  -6       79.75       77.94     34.98 o 
   0  14  -6     2447.89     2415.72    102.30 o 
   1  14  -6       28.54       32.68     16.88 o 
   2  14  -6       35.65       32.62     16.63 o 
   3  14  -6      306.97      306.90     29.93 o 
   4  14  -6      119.83      108.41     21.93 o 
   5  14  -6       78.24       60.03     21.12 o 
   6  14  -6       20.67       13.50     17.98 o 
   7  14  -6        6.89        8.90     18.81 o 
   8  14  -6       18.55        3.75     18.18 o 
   0  16  -6      603.47      554.98     49.35 o 
   1  16  -6      296.96      263.86     29.66 o 
   2  16  -6      185.10      194.61     26.67 o 
   3  16  -6      112.22       72.61     39.42 o 
   4  16  -6       22.26       23.80     16.50 o 
   5  16  -6       59.14       64.77     29.61 o 
   6  16  -6       36.28       13.31     19.11 o 
   7  16  -6       36.28       51.60     22.56 o 
   0  18  -6      261.58      288.80     46.64 o 
   1  18  -6      262.08      281.16     31.33 o 
   2  18  -6       77.28       51.74     19.35 o 
   3  18  -6       37.87       37.08     18.69 o 
   4  18  -6       98.45      109.55     24.55 o 
   5  18  -6       18.62        6.48     19.46 o 
   6  18  -6       33.14       18.50     20.31 o 
   0  20  -6      290.21      367.28     53.26 o 
   1  20  -6       49.99       59.67     21.16 o 
   2  20  -6       54.51       44.44     19.35 o 
   3  20  -6       20.42       33.98     20.33 o 
   4  20  -6       38.06       24.76     19.85 o 
   5  20  -6        1.25      -10.65     18.83 o 
   0  22  -6       28.11       30.19     30.44 o 
   1  22  -6      148.31      138.37     27.72 o 
   1   1  -5      400.06      389.90     11.30 o 
   2   1  -5     2274.79     2428.26     36.77 o 
   3   1  -5     2392.43     2518.74     39.41 o 
   4   1  -5      527.02      491.18     16.35 o 
   5   1  -5     2009.13     1950.40     36.10 o 
   6   1  -5      700.44      718.62     22.57 o 
   7   1  -5     1970.99     1971.94     41.99 o 
   8   1  -5      553.88      568.09     70.96 o 
   9   1  -5      463.75      468.55     29.60 o 
  10   1  -5       45.75       20.58     14.19 o 
  11   1  -5       18.73       12.09     20.14 o 
   1   3  -5        1.33       -1.32      3.08 o 
   2   3  -5     2861.52     2942.14     42.02 o 
   3   3  -5      270.12      253.93     10.64 o 
   4   3  -5     2175.03     2173.24     35.99 o 
   5   3  -5       53.81       47.10      8.91 o 
   6   3  -5      625.26      643.66     22.59 o 
   7   3  -5       50.23       33.53     11.09 o 
   8   3  -5      557.66      555.03     25.41 o 
   9   3  -5       19.34        4.64     15.61 o 
  10   3  -5      152.73      190.59     36.10 o 
  11   3  -5        8.35        5.83     19.87 o 
   1   5  -5      262.99      247.70     12.08 o 
   2   5  -5     3439.04     3767.86     57.17 o 
   3   5  -5      465.02      419.50     34.42 o 
   4   5  -5      554.78      525.13     19.04 o 
   5   5  -5      987.81      936.24     28.41 o 
   6   5  -5     1402.32     1386.40     49.83 o 
   7   5  -5      846.14      808.62     39.88 o 
   8   5  -5     1658.00     1748.85     63.74 o 
   9   5  -5      271.54      275.92     33.22 o 
  10   5  -5      100.19      103.77     25.60 o 
  11   5  -5       19.42      -14.20     20.43 o 
   1   7  -5       67.33       63.12     21.84 o 
   2   7  -5      255.09      226.61     18.49 o 
   3   7  -5     3988.09     3832.57     84.57 o 
   4   7  -5      626.10      615.47     30.51 o 
   5   7  -5     1182.26     1185.52     44.63 o 
   6   7  -5       41.07       24.47     14.92 o 
   7   7  -5      451.53      500.34     36.81 o 
   8   7  -5       94.27       83.83     21.45 o 
   9   7  -5      131.00      185.57     29.04 o 
  10   7  -5       83.10       67.49     23.08 o 
  11   7  -5        0.37      -11.60     20.86 o 
   1   9  -5      771.98      768.79     32.43 o 
   2   9  -5     1039.50     1065.16     39.23 o 
   3   9  -5      975.85      977.13     38.39 o 
   4   9  -5      226.06      227.37     23.23 o 
   5   9  -5      712.68      730.13     36.20 o 
   6   9  -5      487.60      462.23     31.28 o 
   7   9  -5      308.58      328.27     32.84 o 
   8   9  -5     1417.50     1379.76     57.77 o 
   9   9  -5      139.62      113.05     25.47 o 
  10   9  -5      119.19      124.15     28.33 o 
   1  11  -5       76.27       72.51     16.03 o 
   2  11  -5      145.68      150.69     19.65 o 
   3  11  -5      541.73      528.04     30.21 o 
   4  11  -5      451.49      487.63     51.93 o 
   5  11  -5      409.53      389.84     27.94 o 
   6  11  -5      983.48      996.85     50.65 o 
   7  11  -5       18.93       17.57     17.07 o 
   8  11  -5       57.83       22.28     19.96 o 
   9  11  -5       27.46        8.44     19.51 o 
  10  11  -5        6.35       -5.20     18.63 o 
   1  13  -5      130.87      153.05     31.94 o 
   2  13  -5     1196.67     1157.74     45.49 o 
   3  13  -5     1534.11     1559.47     54.53 o 
   4  13  -5      211.04      215.41     25.51 o 
   5  13  -5      738.51      744.08     41.42 o 
   6  13  -5        9.18        3.63     15.01 o 
   7  13  -5      252.89      290.61     35.13 o 
   8  13  -5       25.73       13.50     19.50 o 
   9  13  -5       11.97        3.66     19.20 o 
   1  15  -5      181.37      197.41     59.85 o 
   2  15  -5      552.93      532.45     33.47 o 
   3  15  -5      192.55      179.98     24.66 o 
   4  15  -5      209.69      194.03     26.30 o 
   5  15  -5      145.51      175.42     26.65 o 
   6  15  -5      107.19      100.16     24.44 o 
   7  15  -5      216.00      267.20     40.29 o 
   8  15  -5        9.71        0.51     18.47 o 
   9  15  -5       72.30       72.98     26.49 o 
   1  17  -5      293.03      296.83     36.36 o 
   2  17  -5      158.29      127.03     23.72 o 
   3  17  -5       34.86       15.67     14.97 o 
   4  17  -5      505.54      585.41     57.09 o 
   5  17  -5       89.68       91.46     23.56 o 
   6  17  -5      139.53      189.78     30.14 o 
   7  17  -5       10.52        5.94     19.53 o 
   8  17  -5       30.63       47.96     24.08 o 
   1  19  -5       20.84       -9.78     14.89 o 
   2  19  -5       31.35       25.50     16.47 o 
   3  19  -5       74.94       71.00     21.28 o 
   4  19  -5       17.42        6.83     16.30 o 
   5  19  -5       23.86       47.01     21.06 o 
   6  19  -5       27.97       12.65     20.35 o 
   1  21  -5      106.87      124.98     24.82 o 
   2  21  -5       65.08       74.15     23.19 o 
   3  21  -5      103.50      134.89     26.14 o 
   4  21  -5       33.87       33.21     22.15 o 
   5  21  -5       58.72       60.02     23.68 o 
   1  23  -5       42.09       54.09     23.77 o 
   0   0  -4    11732.81    11149.94    254.85 o 
   2   0  -4     5546.39     5478.38    134.04 o 
   4   0  -4     2017.14     2113.82     46.43 o 
   6   0  -4      792.23      803.89     33.79 o 
   8   0  -4     2982.93     3025.89    166.03 o 
  10   0  -4      336.54      410.94     53.10 o 
  12   0  -4      258.59      324.95    104.25 o 
   0   2  -4     7376.07     7326.23    119.64 o 
   1   2  -4     1624.72     1562.81     27.25 o 
   2   2  -4     3865.33     3933.31     63.46 o 
   3   2  -4     2978.08     3174.84     43.08 o 
   4   2  -4      895.27      901.91     21.68 o 
   5   2  -4      102.95       82.58     10.72 o 
   6   2  -4      405.15      385.90     19.73 o 
   7   2  -4      108.20      106.41     30.90 o 
   8   2  -4      118.40      127.12     25.20 o 
   9   2  -4      453.06      432.38     26.73 o 
  10   2  -4      218.89      271.10     24.74 o 
  11   2  -4        9.48      -20.98     13.99 o 
  12   2  -4       31.25       23.02     20.23 o 
   0   4  -4      435.35      465.37     14.37 o 
   1   4  -4     1720.34     1701.04     32.06 o 
   2   4  -4     2065.90     2075.63     70.95 o 
   3   4  -4      907.25     1023.06     24.34 o 
   4   4  -4      322.96      345.18     15.44 o 
   5   4  -4      485.38      486.49     19.83 o 
   6   4  -4      615.65      608.26     24.67 o 
   7   4  -4      833.79      791.87     31.45 o 
   8   4  -4      570.86      553.63     28.55 o 
   9   4  -4        2.00      -14.73     12.03 o 
  10   4  -4       92.25       71.13     18.51 o 
  11   4  -4      175.10      282.05     55.81 o 
  12   4  -4        9.61       -0.32     24.67 o 
   0   6  -4     4630.81     4607.22    126.62 o 
   1   6  -4     1161.22     1198.95     36.10 o 
   2   6  -4     8323.89     8585.61    151.71 o 
   3   6  -4       79.80       62.60     12.49 o 
   4   6  -4     2289.98     2309.94     59.62 o 
   5   6  -4       14.41       10.16     10.30 o 
   6   6  -4      142.89      130.14     26.76 o 
   7   6  -4      302.83      292.36     20.49 o 
   8   6  -4      218.30      191.10     45.96 o 
   9   6  -4      129.42      108.00     23.71 o 
  10   6  -4      239.10      286.60     36.35 o 
  11   6  -4       12.55       33.41     21.45 o 
   0   8  -4    14933.93    15410.39    365.58 o 
   1   8  -4     2011.69     1964.53     51.82 o 
   2   8  -4     3333.64     3454.90     76.77 o 
   3   8  -4      542.78      539.08     26.47 o 
   4   8  -4      671.79      642.34     33.25 o 
   5   8  -4      210.12      212.41     36.66 o 
   6   8  -4       95.01       96.36     18.10 o 
   7   8  -4      549.01      495.08     32.67 o 
   8   8  -4       40.24       27.24     17.66 o 
   9   8  -4        1.09      -14.54     14.96 o 
  10   8  -4       76.26       81.24     23.64 o 
  11   8  -4      141.84      152.45     36.38 o 
   0  10  -4     1380.27     1329.72     61.23 o 
   1  10  -4     5669.14     5809.51    124.04 o 
   2  10  -4      550.90      563.28     30.06 o 
   3  10  -4     1288.85     1308.74     55.44 o 
   4  10  -4      122.11       86.06     15.91 o 
   5  10  -4      245.34      222.64     22.77 o 
   6  10  -4      228.70      213.52     26.26 o 
   7  10  -4      981.50      964.36     46.46 o 
   8  10  -4       20.82       -5.78     15.59 o 
   9  10  -4        0.39       -1.53     15.15 o 
  10  10  -4       65.23       59.26     22.53 o 
  11  10  -4       40.23       24.42     23.17 o 
   0  12  -4     2631.18     2549.21     94.78 o 
   1  12  -4     1341.29     1408.02     32.10 o 
   2  12  -4      209.59      200.68     21.45 o 
   3  12  -4      912.16      893.30     47.87 o 
   4  12  -4      233.39      245.97     24.90 o 
   5  12  -4       59.85       61.83     17.34 o 
   6  12  -4        1.18        2.35     14.18 o 
   7  12  -4      130.67      122.21     23.89 o 
   8  12  -4       42.20       28.34     30.06 o 
   9  12  -4      269.71      233.12     33.41 o 
  10  12  -4       26.52        9.24     21.08 o 
   0  14  -4     1564.37     1561.25     75.02 o 
   1  14  -4      827.97      786.55     37.09 o 
   2  14  -4     1409.95     1361.68     49.07 o 
   3  14  -4      451.07      423.91     28.77 o 
   4  14  -4      195.14      176.64     24.47 o 
   5  14  -4      299.03      335.09     29.24 o 
   6  14  -4        1.74      -10.81     13.38 o 
   7  14  -4      310.68      301.01     33.15 o 
   8  14  -4      195.16      207.46     31.44 o 
   9  14  -4       44.53       32.15     20.04 o 
   0  16  -4       17.81       -6.87     19.06 o 
   1  16  -4      526.03      538.66     23.55 o 
   2  16  -4      336.15      334.77     27.94 o 
   3  16  -4      188.04      223.71     26.68 o 
   4  16  -4      194.68      211.77     26.77 o 
   5  16  -4      269.94      291.23     31.67 o 
   6  16  -4       22.48       39.80     19.26 o 
   7  16  -4       12.96        0.98     16.59 o 
   8  16  -4       39.64       48.18     23.49 o 
   9  16  -4       30.10        3.51     21.88 o 
   0  18  -4      222.12      239.56     39.77 o 
   1  18  -4       57.76       77.54     19.63 o 
   2  18  -4      381.88      346.15     19.12 o 
   3  18  -4       36.56       57.55     18.72 o 
   4  18  -4      170.83      224.05     29.16 o 
   5  18  -4       66.56       45.69     19.31 o 
   6  18  -4        4.13      -14.21     15.50 o 
   7  18  -4       63.87       63.76     26.05 o 
   8  18  -4       10.69       -1.33     21.58 o 
   0  20  -4      198.82      242.36     43.58 o 
   1  20  -4      127.94      131.72     24.61 o 
   2  20  -4       95.42      118.18     23.46 o 
   3  20  -4       31.08       32.20     19.07 o 
   4  20  -4       78.95       65.76     17.90 o 
   5  20  -4       44.27       45.79     21.66 o 
   6  20  -4        3.25      -24.62     16.41 o 
   0  22  -4       55.79       -1.71     24.37 o 
   1  22  -4       81.05      101.61     24.66 o 
   2  22  -4        8.36       24.78     18.73 o 
   3  22  -4       13.42       15.33     17.83 o 
   4  22  -4        4.44      -14.03     18.39 o 
   0  24  -4        8.81       -1.15     22.12 o 
   1   1  -3     6360.91     6523.77     76.45 o 
   2   1  -3      411.63      376.62      9.90 o 
   3   1  -3     1048.03     1078.17     21.14 o 
   4   1  -3     2354.01     2374.56     41.37 o 
   5   1  -3     2531.95     2545.24     46.55 o 
   6   1  -3      158.46      165.78     15.16 o 
   7   1  -3     1553.25     1561.22     75.74 o 
   8   1  -3     2546.42     2670.99    136.48 o 
   9   1  -3     1290.48     1353.91    104.52 o 
  10   1  -3       51.32       35.16     16.98 o 
  11   1  -3       11.06      -10.01     14.95 o 
  12   1  -3       11.68       -6.91     16.38 o 
   1   3  -3     8150.73     8182.24    135.81 o 
   2   3  -3     5506.79     5599.84     78.13 o 
   3   3  -3     1228.21     1295.49     27.40 o 
   4   3  -3     4205.59     4376.15     72.94 o 
   5   3  -3      447.55      418.55     18.38 o 
   6   3  -3     1180.54     1128.17     31.07 o 
   7   3  -3      706.77      705.78     26.54 o 
   8   3  -3     1023.88      985.74     34.24 o 
   9   3  -3      434.58      428.09     50.65 o 
  10   3  -3      582.93      588.91     69.83 o 
  11   3  -3       50.08       35.29     18.30 o 
  12   3  -3       47.15       55.17     23.00 o 
   1   5  -3     3492.33     3515.68     70.17 o 
   2   5  -3     5469.44     5401.17     99.99 o 
   3   5  -3     5302.71     5709.53    107.01 o 
   4   5  -3     1808.97     1715.16     36.71 o 
   5   5  -3      832.31      791.39     26.41 o 
   6   5  -3     2405.15     2341.42     79.31 o 
   7   5  -3      624.02      618.38     26.91 o 
   8   5  -3       65.45       50.85     15.29 o 
   9   5  -3      348.07      338.84     32.07 o 
  10   5  -3       44.41       37.45     16.30 o 
  11   5  -3       13.83       -3.54     19.19 o 
  12   5  -3       43.23       25.38     31.12 o 
   1   7  -3     1510.43     1571.76     43.88 o 
   2   7  -3      519.86      541.93     23.39 o 
   3   7  -3     2615.62     2913.96     66.54 o 
   4   7  -3     3108.29     3249.44    113.94 o 
   5   7  -3     4082.17     4287.14     94.42 o 
   6   7  -3       55.60       78.49     16.28 o 
   7   7  -3     1204.32     1192.78     50.42 o 
   8   7  -3       18.82       -4.88     13.73 o 
   9   7  -3       50.37       25.02     18.12 o 
  10   7  -3       54.35       28.47     19.52 o 
  11   7  -3       44.42       20.26     21.77 o 
   1   9  -3      710.77      737.50     29.08 o 
   2   9  -3     3147.15     3310.27     53.51 o 
   3   9  -3      680.01      690.21     29.80 o 
   4   9  -3     1995.37     2107.84     92.05 o 
   5   9  -3      621.73      630.10     31.46 o 
   6   9  -3     1170.64     1222.46     46.62 o 
   7   9  -3     1362.44     1434.28     54.00 o 
   8   9  -3       79.77       80.55     21.96 o 
   9   9  -3       81.32       92.67     53.63 o 
  10   9  -3      132.96      137.11     26.63 o 
  11   9  -3       12.40       -9.99     20.41 o 
   1  11  -3       88.89      107.24     12.04 o 
   2  11  -3        8.20        0.30      6.47 o 
   3  11  -3       83.42       87.45     15.00 o 
   4  11  -3      754.10      723.75     34.05 o 
   5  11  -3      490.83      500.28     29.29 o 
   6  11  -3      431.89      451.32     40.82 o 
   7  11  -3      777.27      705.54     39.22 o 
   8  11  -3      380.53      383.16     31.59 o 
   9  11  -3       13.46       -7.75     16.33 o 
  10  11  -3       19.83       11.66     19.73 o 
  11  11  -3       34.04       53.03     25.56 o 
   1  13  -3      180.43      166.74     15.10 o 
   2  13  -3      151.31      143.23     19.00 o 
   3  13  -3        4.18       -9.23     10.25 o 
   4  13  -3       47.43       28.89     14.48 o 
   5  13  -3     1332.77     1343.85     74.22 o 
   6  13  -3      475.19      446.63     45.63 o 
   7  13  -3      442.57      466.35     72.09 o 
   8  13  -3      281.19      324.88     62.16 o 
   9  13  -3      308.69      360.60     38.42 o 
  10  13  -3       33.92       14.79     19.77 o 
   1  15  -3       76.37       85.58     18.44 o 
   2  15  -3       34.09       30.04     14.89 o 
   3  15  -3     1047.18     1037.97     42.96 o 
   4  15  -3      442.01      459.97     30.56 o 
   5  15  -3       92.08      117.73     22.33 o 
   6  15  -3       51.15       33.33     17.63 o 
   7  15  -3      199.81      256.82     32.15 o 
   8  15  -3      354.73      404.40     34.46 o 
   9  15  -3       10.95       23.98     19.52 o 
   1  17  -3      305.19      268.37     18.89 o 
   2  17  -3      374.82      376.41     21.34 o 
   3  17  -3      202.93      221.75     26.81 o 
   4  17  -3      860.48      866.61     60.70 o 
   5  17  -3      106.79      149.09     26.10 o 
   6  17  -3      218.74      289.23     32.91 o 
   7  17  -3       27.91       37.12     20.70 o 
   8  17  -3      105.74      139.79     27.64 o 
   9  17  -3       47.47       57.07     24.10 o 
   1  19  -3      122.72      112.96     22.75 o 
   2  19  -3      435.83      472.71     24.73 o 
   3  19  -3      492.53      462.23     25.63 o 
   4  19  -3      164.01      180.64     22.92 o 
   5  19  -3      257.83      243.46     32.28 o 
   6  19  -3       20.93       15.67     20.03 o 
   7  19  -3       10.16       26.49     21.80 o 
   1  21  -3       93.10       73.78     23.34 o 
   2  21  -3      157.02      168.53     27.08 o 
   3  21  -3        0.38      -13.35     14.07 o 
   4  21  -3       81.49       76.89     19.64 o 
   5  21  -3      116.81      149.35     24.05 o 
   6  21  -3       10.19       -2.53     16.89 o 
   1  23  -3       83.98       97.19     24.19 o 
   2  23  -3      229.97      311.36     35.26 o 
   3  23  -3        2.01      -10.89     17.06 o 
   4  23  -3       23.76       37.39     18.15 o 
   0   0  -2     8787.84     8084.81    187.35 o 
   2   0  -2     8708.06     8454.63    210.18 o 
   4   0  -2     1083.78     1096.23     45.13 o 
   6   0  -2     3337.48     3491.64    111.83 o 
   8   0  -2      322.69      287.50     35.91 o 
  10   0  -2      515.89      518.13     52.81 o 
  12   0  -2       82.65      208.47    253.60 o 
   0   2  -2     8625.90     8376.63    189.11 o 
   1   2  -2    51000.19    45649.74    707.97 o 
   2   2  -2     2271.58     2372.57     52.81 o 
   3   2  -2     1428.75     1420.74     26.64 o 
   4   2  -2     1840.19     1922.45     43.40 o 
   5   2  -2      607.64      642.65     20.96 o 
   6   2  -2      109.69      104.14     12.91 o 
   7   2  -2      174.83      152.23     16.68 o 
   8   2  -2        7.26       -2.07     10.73 o 
   9   2  -2     1140.71     1153.64     51.61 o 
  10   2  -2      132.55      125.68     20.88 o 
  11   2  -2      238.19      253.53     75.95 o 
  12   2  -2       43.93       48.76     25.24 o 
   0   4  -2    17947.68    16947.22    383.78 o 
   1   4  -2    50481.37    45490.57    698.55 o 
   2   4  -2     2200.06     2213.61     47.89 o 
   3   4  -2     5298.53     5418.21    183.57 o 
   4   4  -2     1967.05     2183.46     54.22 o 
   5   4  -2      181.68      186.58     13.04 o 
   6   4  -2      768.64      785.14     30.88 o 
   7   4  -2      192.24      159.41     16.62 o 
   8   4  -2       22.36        7.34     11.34 o 
   9   4  -2      710.28      700.79     39.55 o 
  10   4  -2      102.31       89.24     20.31 o 
  11   4  -2      187.11      191.90     66.80 o 
  12   4  -2       24.02       24.51     25.02 o 
   0   6  -2    27636.62    25489.58    559.80 o 
   1   6  -2    11802.93    12510.07    202.88 o 
   2   6  -2     2147.21     2165.69     49.00 o 
   3   6  -2      433.16      460.24     20.92 o 
   4   6  -2     2051.04     2182.47     37.55 o 
   5   6  -2      168.71      189.29     19.18 o 
   6   6  -2      313.21      322.29     22.53 o 
   7   6  -2      293.35      315.60     24.87 o 
   8   6  -2      260.93      276.97     27.60 o 
   9   6  -2      419.40      411.41     33.22 o 
  10   6  -2       79.58       65.18     30.24 o 
  11   6  -2      301.65      362.23     40.68 o 
  12   6  -2      244.43      341.23     62.08 o 
   0   8  -2     3937.21     3950.79    111.53 o 
   1   8  -2     1881.70     1978.59     72.63 o 
   2   8  -2     1087.93     1009.61     21.78 o 
   3   8  -2      115.32      135.34      9.64 o 
   4   8  -2      398.25      376.75     22.03 o 
   5   8  -2      177.66      195.48     12.55 o 
   6   8  -2      422.36      427.52     26.37 o 
   7   8  -2       82.85       62.15     21.79 o 
   8   8  -2      261.13      288.51     30.69 o 
   9   8  -2       43.55       31.22     18.46 o 
  10   8  -2       52.12       44.43     20.74 o 
  11   8  -2       85.69       80.87     32.17 o 
  12   8  -2       79.73       48.79     46.64 o 
   0  10  -2     3935.29     4395.65     78.11 o 
   1  10  -2    10089.94    10789.70    230.34 o 
   2  10  -2      254.95      263.38     13.16 o 
   3  10  -2      315.82      283.81     13.31 o 
   4  10  -2      234.59      218.82     12.06 o 
   5  10  -2      393.58      391.61     41.27 o 
   6  10  -2      193.14      212.84     24.02 o 
   7  10  -2      221.55      240.72     27.64 o 
   8  10  -2      178.02      162.62     53.83 o 
   9  10  -2      267.54      286.41     32.70 o 
  10  10  -2      143.85      140.40     27.98 o 
  11  10  -2      206.74      241.32     35.01 o 
   0  12  -2     1028.37     1015.42     31.59 o 
   1  12  -2     1899.68     2063.48     68.41 o 
   2  12  -2      516.57      487.44     18.21 o 
   3  12  -2      646.58      645.88     20.87 o 
   4  12  -2      243.26      236.24     21.51 o 
   5  12  -2      178.13      154.34     27.88 o 
   6  12  -2     1225.25     1240.67     48.97 o 
   7  12  -2      137.48      127.28     23.25 o 
   8  12  -2      427.57      367.06     31.04 o 
   9  12  -2       87.56       94.67     23.79 o 
  10  12  -2       47.48       64.05     24.11 o 
  11  12  -2      101.86      160.32     30.55 o 
   0  14  -2      183.68      184.69     28.81 o 
   1  14  -2      122.65      119.51     11.83 o 
   2  14  -2     1246.09     1257.51     31.55 o 
   3  14  -2       52.58       54.00     15.04 o 
   4  14  -2      947.69      965.93     40.48 o 
   5  14  -2      568.51      567.53     40.92 o 
   6  14  -2      178.68      184.38     41.27 o 
   7  14  -2       79.92       75.94     20.89 o 
   8  14  -2      133.95      170.75     27.29 o 
   9  14  -2        5.83       -8.08     17.96 o 
  10  14  -2      175.82      200.76     32.53 o 
   0  16  -2      368.42      361.53     23.37 o 
   1  16  -2      520.81      522.90     18.56 o 
   2  16  -2      245.60      236.71     40.39 o 
   3  16  -2      520.27      504.50     23.59 o 
   4  16  -2      783.33      762.29     37.98 o 
   5  16  -2      258.82      255.78     46.41 o 
   6  16  -2      206.91      218.40     28.20 o 
   7  16  -2       86.08       56.89     24.92 o 
   8  16  -2      101.80       58.75     22.19 o 
   9  16  -2       98.02      123.46     27.06 o 
   0  18  -2      162.64      153.73     23.47 o 
   1  18  -2      768.94      750.91     28.50 o 
   2  18  -2       62.47       57.75     14.87 o 
   3  18  -2      105.15      138.83     18.87 o 
   4  18  -2      474.84      486.86     25.78 o 
   5  18  -2       72.98       60.54     20.58 o 
   6  18  -2      163.09      171.70     27.94 o 
   7  18  -2       83.27       60.49     23.56 o 
   8  18  -2       14.70       14.85     19.86 o 
   0  20  -2      190.74      206.06     39.32 o 
   1  20  -2       25.33       23.87     14.00 o 
   2  20  -2      607.30      618.22     36.39 o 
   3  20  -2      212.07      208.17     23.42 o 
   4  20  -2       41.49       50.61     17.55 o 
   5  20  -2       50.92       27.04     17.67 o 
   6  20  -2      197.32      165.52     26.94 o 
   7  20  -2       48.88       33.44     19.82 o 
   0  22  -2      394.21      383.43     44.83 o 
   1  22  -2      182.41      200.33     28.26 o 
   2  22  -2       80.97      109.67     19.96 o 
   3  22  -2        6.76       -9.46     13.31 o 
   4  22  -2       32.61       28.88     16.15 o 
   5  22  -2       44.81       32.51     17.98 o 
   6  22  -2       63.26       35.68     17.41 o 
   0  24  -2       18.31       39.22     27.38 o 
   1  24  -2       20.02       27.71     18.56 o 
   2  24  -2        3.49       -5.02     18.71 o 
   3  24  -2       64.58       88.42     20.67 o 
   1   1  -1     1361.98     1362.71     21.32 o 
   2   1  -1     1386.72     1403.29     30.83 o 
   3   1  -1     3303.09     3094.48     60.81 o 
   4   1  -1     1215.06     1125.03     33.00 o 
   5   1  -1     4376.31     4560.54     92.90 o 
   6   1  -1     3165.72     3331.46     78.72 o 
   7   1  -1      857.59      896.01     38.69 o 
   8   1  -1      667.35      628.82     40.42 o 
   9   1  -1      752.49      676.53     39.58 o 
  10   1  -1      243.12      271.86     37.23 o 
  11   1  -1        1.75       -5.09     17.41 o 
  12   1  -1       19.31       49.43     70.51 o 
   1   3  -1    12675.04    12479.93    243.17 o 
   2   3  -1    13938.90    13349.17    163.55 o 
   3   3  -1       59.58       59.42     11.11 o 
   4   3  -1     4767.18     4595.38     47.35 o 
   5   3  -1     3368.95     3605.40     52.35 o 
   6   3  -1     4173.45     4215.53     88.17 o 
   7   3  -1      512.59      487.66     23.81 o 
   8   3  -1      755.82      723.83     38.26 o 
   9   3  -1      572.63      608.09     42.13 o 
  10   3  -1      224.01      285.13     29.29 o 
  11   3  -1      181.32      165.50     51.70 o 
  12   3  -1        6.16       -1.99     23.81 o 
   1   5  -1     3019.74     2956.95     41.85 o 
   2   5  -1      659.23      650.63     14.48 o 
   3   5  -1     4460.12     4459.45     99.13 o 
   4   5  -1     1821.58     1716.21     31.98 o 
   5   5  -1     4087.20     4221.88     92.75 o 
   6   5  -1      871.66      818.27     22.48 o 
   7   5  -1      497.20      443.97     25.29 o 
   8   5  -1     1348.77     1363.21     63.96 o 
   9   5  -1      626.83      652.87     36.18 o 
  10   5  -1      238.44      307.00     78.53 o 
  11   5  -1      101.96      115.83     39.92 o 
  12   5  -1      108.82       93.63     39.74 o 
   1   7  -1     2121.53     2160.46     36.52 o 
   2   7  -1     1756.53     1720.24     29.96 o 
   3   7  -1     2224.49     2198.84     36.98 o 
   4   7  -1      784.34      838.73     31.35 o 
   5   7  -1      761.79      715.49     21.12 o 
   6   7  -1       80.23      105.21     17.84 o 
   7   7  -1      963.99      938.22     27.85 o 
   8   7  -1       95.25       82.71     18.61 o 
   9   7  -1     1061.29     1063.14     49.08 o 
  10   7  -1        8.14        2.09     16.76 o 
  11   7  -1      253.76      260.16     35.04 o 
  12   7  -1       50.32       39.78     26.38 o 
   1   9  -1     1157.98     1200.26     25.73 o 
   2   9  -1       50.71       44.95      7.55 o 
   3   9  -1      168.12      157.80     10.59 o 
   4   9  -1     3267.65     3115.69    121.25 o 
   5   9  -1     1066.54      984.66     31.83 o 
   6   9  -1     2452.76     2436.11     91.25 o 
   7   9  -1      557.32      539.04     31.98 o 
   8   9  -1      660.95      673.67     37.73 o 
   9   9  -1      239.96      212.93     28.22 o 
  10   9  -1      206.93      259.18     34.15 o 
  11   9  -1       76.21       68.29     25.02 o 
   1  11  -1      582.45      567.25     16.20 o 
   2  11  -1      953.73      919.76     23.96 o 
   3  11  -1      992.80     1035.39     25.97 o 
   4  11  -1      574.16      549.46     19.27 o 
   5  11  -1      179.68      186.08     15.42 o 
   6  11  -1      905.96      855.81     38.52 o 
   7  11  -1      285.96      297.50     29.21 o 
   8  11  -1      361.72      356.85     29.57 o 
   9  11  -1      465.13      357.96     33.62 o 
  10  11  -1       65.99       60.06     22.24 o 
  11  11  -1       10.50       21.52     19.83 o 
   1  13  -1     1493.79     1587.68     29.61 o 
   2  13  -1      410.46      386.05     14.91 o 
   3  13  -1      929.45      941.66     26.27 o 
   4  13  -1      146.53      166.15     15.54 o 
   5  13  -1     1044.35     1098.78     43.15 o 
   6  13  -1     1459.08     1629.03    122.59 o 
   7  13  -1      316.32      314.28     30.16 o 
   8  13  -1       14.17        3.44     15.96 o 
   9  13  -1      154.10      207.77     29.94 o 
  10  13  -1       19.53       19.11     18.15 o 
   1  15  -1      540.29      532.90     18.02 o 
   2  15  -1      283.08      294.72     14.62 o 
   3  15  -1      167.45      201.06     22.04 o 
   4  15  -1     1133.12     1122.27     44.13 o 
   5  15  -1      603.72      618.28     34.85 o 
   6  15  -1      419.05      417.91     47.54 o 
   7  15  -1      322.37      322.28     28.98 o 
   8  15  -1       44.15       38.61     19.43 o 
   9  15  -1       63.84       70.17     21.86 o 
  10  15  -1      103.52      142.10     28.37 o 
   1  17  -1      116.00      128.61     14.12 o 
   2  17  -1       36.47       25.29     11.38 o 
   3  17  -1      525.56      521.86     24.71 o 
   4  17  -1      334.81      376.68     22.68 o 
   5  17  -1       20.96       20.22     14.61 o 
   6  17  -1      276.59      300.90     29.85 o 
   7  17  -1       31.99       24.63     21.06 o 
   8  17  -1      122.01      167.94     28.75 o 
   9  17  -1       26.91       24.50     21.16 o 
   1  19  -1       22.87      -12.66     10.27 o 
   2  19  -1       51.88       30.92     13.48 o 
   3  19  -1      210.54      261.48     33.51 o 
   4  19  -1      139.08      170.46     22.78 o 
   5  19  -1      350.35      349.99     24.47 o 
   6  19  -1      730.36      851.77     80.04 o 
   7  19  -1      113.93       98.68     21.74 o 
   8  19  -1       72.22       14.00     23.05 o 
   1  21  -1       40.83       31.03     14.99 o 
   2  21  -1      170.09      237.20     23.61 o 
   3  21  -1      107.11      127.37     20.35 o 
   4  21  -1       46.98       35.78     16.87 o 
   5  21  -1      103.75      128.08     21.81 o 
   6  21  -1       36.35       11.88     18.55 o 
   7  21  -1      133.75      114.14     38.54 o 
   1  23  -1       22.78       42.46     16.59 o 
   2  23  -1       23.93       34.92     16.50 o 
   3  23  -1       20.24       51.13     22.60 o 
   4  23  -1       35.23       35.31     23.57 o 
   5  23  -1       34.05       23.48     23.13 o 
   1  25  -1       51.02       59.43     33.70 o 
   2   0   0    24190.65    23652.67    515.12 o 
   4   0   0      196.58      191.82     19.16 o 
   6   0   0       82.54       64.69     19.51 o 
   8   0   0        0.44      -22.94     15.30 o 
  10   0   0      167.18      105.36     34.25 o 
  12   0   0      510.38      630.71     68.25 o 
   0   2   0       69.51       54.51      4.48 o 
   1   2   0      799.61      771.54     10.68 o 
   2   2   0    12235.18    11651.23    120.41 o 
   3   2   0       34.24       33.61      3.82 o 
   4   2   0      665.20      727.29     18.83 o 
   5   2   0     3360.46     3524.27     51.23 o 
   6   2   0       30.01       35.98      7.74 o 
   7   2   0      161.94      188.36     13.11 o 
   8   2   0      141.75      127.88     20.79 o 
   9   2   0       69.21       73.57     20.23 o 
  10   2   0       67.33       63.65     23.67 o 
  11   2   0       28.89       28.64     21.39 o 
  12   2   0      105.64      304.04    680.20 o 
   0   4   0    56507.34    42192.26   1062.20 o 
   1   4   0     8216.19     7899.23     97.66 o 
   2   4   0     3905.11     3850.41     52.75 o 
   3   4   0     3081.94     3034.07     37.46 o 
   4   4   0      330.10      313.83      9.26 o 
   5   4   0     4676.39     4609.05     54.12 o 
   6   4   0       27.18       33.77     11.19 o 
   7   4   0        6.34        1.93      8.03 o 
   8   4   0       28.23       31.43     14.68 o 
   9   4   0        4.95       -1.58     16.73 o 
  10   4   0     1569.30     1658.01    248.98 o 
  11   4   0       89.94      113.96     40.94 o 
  12   4   0        0.12      -13.18     21.55 o 
   0   6   0    20922.34    19531.38    279.29 o 
   1   6   0     2607.35     2727.49     41.82 o 
   2   6   0     3069.15     2989.57     44.38 o 
   3   6   0        0.94       -2.10      3.84 o 
   4   6   0       81.20      105.51     15.61 o 
   5   6   0     3821.16     4244.91     53.66 o 
   6   6   0       92.19       89.61     13.60 o 
   7   6   0        0.13       -7.05      7.84 o 
   8   6   0       41.70       51.46     12.62 o 
   9   6   0       49.60       35.49     16.64 o 
  10   6   0     1175.71     1293.48    121.63 o 
  11   6   0      118.43       96.44     24.67 o 
  12   6   0      184.05      266.07     91.95 o 
   0   8   0      142.28      109.46     10.81 o 
   1   8   0      347.50      352.03     10.79 o 
   2   8   0     3637.04     3418.64     51.51 o 
   3   8   0     1610.49     1612.27     71.28 o 
   4   8   0     1498.26     1534.84     51.44 o 
   5   8   0     1986.14     2076.36     62.68 o 
   6   8   0        9.57        9.52      8.62 o 
   7   8   0      437.11      434.44     20.50 o 
   8   8   0      597.55      584.13     25.21 o 
   9   8   0        4.00       16.43     17.20 o 
  10   8   0      623.26      693.05     42.90 o 
  11   8   0       27.32       21.37     20.60 o 
  12   8   0      402.25      535.81    107.82 o 
   0  10   0    14324.69    15300.05    228.69 o 
   1  10   0     1254.85     1194.08     22.59 o 
   2  10   0      127.56      126.75     13.40 o 
   3  10   0     1394.90     1258.12     28.25 o 
   4  10   0      459.23      468.91     17.73 o 
   5  10   0      132.08      153.76     23.06 o 
   6  10   0      142.00      128.06     14.44 o 
   7  10   0      381.98      395.94     20.88 o 
   8  10   0       10.61       -9.34     13.74 o 
   9  10   0      326.67      352.06     30.01 o 
  10  10   0       65.26       35.69     18.39 o 
  11  10   0       43.78       49.82     22.70 o 
   0  12   0     1048.68     1118.16     33.61 o 
   1  12   0       14.57       14.75     11.32 o 
   2  12   0       26.86       24.23      7.08 o 
   3  12   0        1.94       -0.05      6.36 o 
   4  12   0      275.86      257.53     14.84 o 
   5  12   0        5.56        2.30      8.44 o 
   6  12   0      222.24      244.04     19.86 o 
   7  12   0      122.80      192.94     28.36 o 
   8  12   0      265.96      290.83     26.49 o 
   9  12   0       25.11       35.91     18.90 o 
  10  12   0       63.69      128.69     26.31 o 
  11  12   0       19.06       32.92     21.38 o 
   0  14   0     8184.56     9119.11    151.64 o 
   1  14   0      125.62      124.05     12.14 o 
   2  14   0     1628.21     1702.99     32.01 o 
   3  14   0       10.43        9.23      7.83 o 
   4  14   0        3.29       -4.33      7.89 o 
   5  14   0      231.94      261.29     19.46 o 
   6  14   0      502.46      479.17     46.94 o 
   7  14   0      141.91      156.40     37.96 o 
   8  14   0       38.18       72.29     21.71 o 
   9  14   0      138.40      109.89     23.98 o 
  10  14   0        2.94        4.28     19.04 o 
   0  16   0      396.05      444.77     25.75 o 
   1  16   0      423.92      440.63     17.61 o 
   2  16   0      422.07      387.02     16.71 o 
   3  16   0       30.73       36.70     10.73 o 
   4  16   0      761.99      775.24     23.69 o 
   5  16   0     1363.25     1397.33     51.27 o 
   6  16   0        0.04      -10.01     12.68 o 
   7  16   0      146.54      172.45     25.63 o 
   8  16   0      125.30      109.44     34.23 o 
   9  16   0        0.40      -11.08     25.53 o 
   0  18   0      179.61      139.88     22.04 o 
   1  18   0      392.39      432.16     18.77 o 
   2  18   0        9.17       -2.31     12.46 o 
   3  18   0     1456.32     1468.92     33.62 o 
   4  18   0      351.59      341.25     25.38 o 
   5  18   0      362.28      380.02     23.16 o 
   6  18   0        1.26       -1.02     14.26 o 
   7  18   0      378.49      385.08     54.41 o 
   8  18   0       24.80       23.55     27.23 o 
   9  18   0       43.11       41.03     30.67 o 
   0  20   0      810.49      804.41     59.02 o 
   1  20   0       13.39        6.75     11.43 o 
   2  20   0      177.81      199.68     18.86 o 
   3  20   0        6.93        7.46     13.40 o 
   4  20   0       82.26      113.73     30.44 o 
   5  20   0      343.81      264.51    128.40 o 
   6  20   0       16.98        6.94     20.52 o 
   7  20   0        0.02       10.19     19.60 o 
   0  22   0       17.79       28.38     18.38 o 
   1  22   0        5.58        5.73     15.93 o 
   2  22   0      235.33      272.40     31.92 o 
   3  22   0      198.12      236.43     32.37 o 
   4  22   0        0.02      -12.87     18.48 o 
   5  22   0       54.66       31.89     27.08 o 
   6  22   0      143.37      133.75     30.15 o 
   1  24   0      136.34      198.18     45.68 o 
   2  24   0      116.75      112.78     42.37 o 
   3  24   0       82.14      102.70     27.32 o 
   4  24   0        7.63        9.33     21.46 o 
   1   1   1     1334.26     1300.47     25.04 o 
   2   1   1     1410.39     1383.93     21.04 o 
   3   1   1     3322.37     3018.39     33.87 o 
   4   1   1     1199.54     1131.46     30.90 o 
   5   1   1     4309.39     4351.09     76.05 o 
   6   1   1     3177.34     3457.48     49.94 o 
   7   1   1      872.02      905.40     31.59 o 
   8   1   1      671.01      651.69     37.24 o 
   9   1   1      779.36      779.51     44.66 o 
  10   1   1      247.52      200.15     54.06 o 
  11   1   1        2.10      -13.63     16.22 o 
  12   1   1       18.93       -0.25     28.83 o 
   1   3   1    12693.96    12708.37    114.54 o 
   2   3   1    13872.19    13356.27    195.61 o 
   3   3   1       60.41       63.57      6.21 o 
   4   3   1     4806.23     4595.87     62.97 o 
   5   3   1     3396.46     3669.76     54.75 o 
   6   3   1     4154.88     4221.00     63.34 o 
   7   3   1      514.77      530.51     18.66 o 
   8   3   1      756.42      695.15     53.21 o 
   9   3   1      569.73      555.69     51.55 o 
  10   3   1      211.73      218.39     44.78 o 
  11   3   1      181.75      145.43     41.52 o 
  12   3   1        6.62       -7.93     69.83 o 
   1   5   1     3049.14     3016.34     36.33 o 
   2   5   1      645.24      639.82     11.49 o 
   3   5   1     4427.58     4518.69     82.82 o 
   4   5   1     1803.74     1708.40     25.85 o 
   5   5   1     4074.15     4091.41     50.52 o 
   6   5   1      891.85      825.28     22.21 o 
   7   5   1      490.24      447.15     15.66 o 
   8   5   1     1330.04     1275.17     42.56 o 
   9   5   1      636.77      644.73     47.19 o 
  10   5   1      230.05      298.83     45.51 o 
  11   5   1      105.53      103.63     43.30 o 
  12   5   1      108.21       60.60     42.52 o 
   1   7   1     2149.54     2211.90     30.33 o 
   2   7   1     1758.94     1737.89     26.29 o 
   3   7   1     2238.19     2256.41     32.12 o 
   4   7   1      788.10      853.42     18.15 o 
   5   7   1      747.76      722.44     17.71 o 
   6   7   1       79.54       90.66      9.08 o 
   7   7   1      964.14      933.32     27.39 o 
   8   7   1       96.73       90.99     15.20 o 
   9   7   1     1045.08     1040.71     33.11 o 
  10   7   1        7.68        5.41     16.15 o 
  11   7   1      260.26      198.95     65.43 o 
  12   7   1       49.89       37.97     21.39 o 
   1   9   1     1150.26     1194.05     21.78 o 
   2   9   1       56.43       63.37      7.47 o 
   3   9   1      158.94      148.64     16.96 o 
   4   9   1     3280.29     3202.06     73.76 o 
   5   9   1     1080.53     1047.49     27.98 o 
   6   9   1     2521.22     2544.98    124.39 o 
   7   9   1      560.02      555.50     24.13 o 
   8   9   1      647.52      676.79     27.63 o 
   9   9   1      245.69      259.87     31.02 o 
  10   9   1      200.53      288.43     42.32 o 
  11   9   1       75.19       54.68     37.64 o 
   1  11   1      586.67      584.43     22.68 o 
   2  11   1      942.38      892.80     20.20 o 
   3  11   1      985.43      975.64     21.99 o 
   4  11   1      568.65      537.74     17.32 o 
   5  11   1      177.25      187.90     16.12 o 
   6  11   1      924.21      878.72     37.82 o 
   7  11   1      276.41      263.41     20.77 o 
   8  11   1      364.98      372.10     39.77 o 
   9  11   1      461.64      483.36     54.96 o 
  10  11   1       64.72       89.00     23.42 o 
  11  11   1       11.28        0.35     24.87 o 
   1  13   1     1475.51     1575.38     29.93 o 
   2  13   1      404.18      377.66     14.86 o 
   3  13   1      911.95      921.68     22.73 o 
   4  13   1      152.33      134.37     12.39 o 
   5  13   1     1005.20     1024.98     33.83 o 
   6  13   1     1450.29     1421.77     77.13 o 
   7  13   1      315.85      310.20     28.04 o 
   8  13   1       14.88        8.24     14.73 o 
   9  13   1      157.80      153.00     36.36 o 
  10  13   1       19.43       13.99     25.17 o 
   1  15   1      544.95      548.83     18.90 o 
   2  15   1      281.68      279.27     14.38 o 
   3  15   1      160.96      201.69     15.38 o 
   4  15   1     1146.60     1098.42     27.30 o 
   5  15   1      604.81      640.22     22.80 o 
   6  15   1      427.90      414.84     40.19 o 
   7  15   1      321.70      274.03     84.67 o 
   8  15   1       47.61       36.94     20.97 o 
   9  15   1       67.51       19.86     25.88 o 
  10  15   1      102.88      111.93     38.66 o 
   1  17   1      116.37      114.14     13.67 o 
   2  17   1       40.41       47.77     11.41 o 
   3  17   1      527.76      509.21     20.17 o 
   4  17   1      352.74      367.70     23.41 o 
   5  17   1       21.23       17.06     16.53 o 
   6  17   1      268.72      240.76     81.16 o 
   7  17   1       32.08       21.70     25.60 o 
   8  17   1      124.72       60.52     48.37 o 
   9  17   1       27.22       -9.64     15.35 o 
   1  19   1       22.56        8.21     11.15 o 
   2  19   1       53.34       46.55     15.87 o 
   3  19   1      209.46      252.18     30.06 o 
   4  19   1      134.76      135.62     28.76 o 
   5  19   1      343.84      311.45    145.55 o 
   6  19   1      739.18      773.43     62.28 o 
   7  19   1      112.38       99.91     55.66 o 
   8  19   1       70.51       33.74     23.60 o 
   1  21   1       41.96       61.26     23.87 o 
   2  21   1      170.79      189.22     23.27 o 
   3  21   1      110.01      180.77     27.23 o 
   4  21   1       47.69       34.51     19.66 o 
   5  21   1       97.79      147.69     29.79 o 
   6  21   1       36.97       28.61     27.28 o 
   7  21   1      127.69       58.47     28.23 o 
   1  23   1       22.98       13.41     23.23 o 
   2  23   1       25.15        7.87     32.65 o 
   3  23   1       19.48       56.12     34.90 o 
   4  23   1       35.66       -7.17     35.86 o 
   5  23   1       34.61       29.27     24.21 o 
   1  25   1       51.27       35.25     39.07 o 
   0   0   2     9132.02     8527.87    137.71 o 
   2   0   2     8754.67     8663.81    204.95 o 
   4   0   2     1038.83     1038.02     36.19 o 
   6   0   2     3329.39     3463.53     71.41 o 
   8   0   2      310.92      268.70     35.13 o 
   0   2   2     8455.07     8391.96    120.72 o 
   1   2   2    50487.69    46537.61    538.32 o 
   2   2   2     2280.14     2341.80     23.48 o 
   3   2   2     1478.18     1398.20     22.42 o 
   4   2   2     1802.96     1825.89     28.68 o 
   5   2   2      591.47      587.99     19.10 o 
   6   2   2      108.86      143.66     13.34 o 
   7   2   2      176.52      189.81     29.31 o 
   8   2   2        6.25       -4.95      9.87 o 
   9   2   2     1163.65     1037.86     71.91 o 
  10   2   2      127.78       85.70     34.40 o 
  11   2   2      244.95      213.23     48.34 o 
  12   2   2       44.99       59.07     36.61 o 
   0   4   2    17836.43    18202.43    391.23 o 
   1   4   2    50657.27    47257.35    986.57 o 
   2   4   2     2240.09     2321.16     27.29 o 
   3   4   2     5349.09     5369.72     61.30 o 
   4   4   2     1957.34     2101.67     37.05 o 
   5   4   2      194.35      190.43     12.93 o 
   6   4   2      764.46      797.86     33.75 o 
   7   4   2      195.39      187.72     26.19 o 
   8   4   2       22.52       24.31     14.41 o 
   9   4   2      705.87      728.70     52.58 o 
  10   4   2      101.25       96.23     36.26 o 
  11   4   2      186.41      211.37     46.39 o 
  12   4   2       23.14       19.95     75.55 o 
   0   6   2    27764.36    26261.98    763.20 o 
   1   6   2    11903.38    12131.72    125.50 o 
   2   6   2     2036.03     2106.43     26.36 o 
   3   6   2      418.35      430.76     11.01 o 
   4   6   2     1990.26     2176.95     33.58 o 
   5   6   2      165.61      197.51     20.47 o 
   6   6   2      308.65      305.56     12.92 o 
   7   6   2      291.11      280.59     14.02 o 
   8   6   2      257.89      250.94     28.99 o 
   9   6   2      411.62      399.07     24.95 o 
  10   6   2       84.91       45.80     16.09 o 
  11   6   2      296.59      361.13     42.64 o 
  12   6   2      248.03      467.80    136.35 o 
   0   8   2     4038.46     3959.00     68.34 o 
   1   8   2     1909.95     1938.58     28.51 o 
   2   8   2     1120.51     1072.69     20.10 o 
   3   8   2      126.00      127.54      7.83 o 
   4   8   2      415.73      423.26     12.37 o 
   5   8   2      180.19      190.52     14.94 o 
   6   8   2      425.49      418.20     15.42 o 
   7   8   2       82.88      103.03     11.54 o 
   8   8   2      252.52      279.69     31.29 o 
   9   8   2       42.24       16.01     13.31 o 
  10   8   2       46.96       28.86     16.54 o 
  11   8   2       82.41       77.33     35.66 o 
  12   8   2       83.89       68.00     34.70 o 
   0  10   2     3937.35     4220.66     75.44 o 
   1  10   2    10199.47    10769.78    168.90 o 
   2  10   2      257.65      277.69     11.39 o 
   3  10   2      318.02      301.43     12.37 o 
   4  10   2      234.06      246.26     14.18 o 
   5  10   2      388.40      394.16     13.45 o 
   6  10   2      191.08      216.03     14.75 o 
   7  10   2      222.80      267.52     35.42 o 
   8  10   2      176.01      202.49     21.81 o 
   9  10   2      261.16      373.73     95.76 o 
  10  10   2      143.61      121.76     35.71 o 
  11  10   2      206.11      216.69     44.23 o 
   0  12   2     1070.57     1051.73     31.57 o 
   1  12   2     1858.52     1949.76     32.91 o 
   2  12   2      528.58      519.01     16.16 o 
   3  12   2      655.99      645.43     18.49 o 
   4  12   2      247.46      258.70     13.98 o 
   5  12   2      177.62      194.32     18.56 o 
   6  12   2     1233.22     1217.39     40.48 o 
   7  12   2      134.82      130.11     26.07 o 
   8  12   2      423.59      392.59     29.50 o 
   9  12   2       91.76      112.18     35.20 o 
  10  12   2       47.42       62.99     30.14 o 
  11  12   2      101.53      107.97     39.37 o 
   0  14   2      183.40      220.37     31.72 o 
   1  14   2      126.24      151.99     13.06 o 
   2  14   2     1269.73     1281.85     27.37 o 
   3  14   2       53.68       72.50     12.12 o 
   4  14   2      950.20      918.93     24.19 o 
   5  14   2      564.95      517.74     23.60 o 
   6  14   2      178.03      183.09     22.86 o 
   7  14   2       81.07       96.95     18.50 o 
   8  14   2      130.39       83.22     60.38 o 
   9  14   2        5.94       -4.25     13.75 o 
  10  14   2      176.05      154.60     98.84 o 
   0  16   2      365.75      342.87     29.84 o 
   1  16   2      512.38      515.53     19.28 o 
   2  16   2      237.22      283.16     35.35 o 
   3  16   2      532.34      534.99     24.03 o 
   4  16   2      776.30      736.95     32.44 o 
   5  16   2      263.77      277.68     41.73 o 
   6  16   2      208.04      216.48     44.23 o 
   7  16   2       85.79       48.86     19.68 o 
   8  16   2      104.62       41.65     22.16 o 
   9  16   2       99.01      103.90     49.30 o 
   0  18   2      155.88      163.08     38.96 o 
   1  18   2      761.11      806.07     36.94 o 
   2  18   2       65.82       64.80     15.95 o 
   3  18   2      109.07      141.72     22.56 o 
   4  18   2      469.36      479.24     24.65 o 
   5  18   2       75.30       57.60     22.82 o 
   6  18   2      163.85       88.12     42.65 o 
   7  18   2       84.24       34.00     27.56 o 
   8  18   2       14.83        0.85     18.65 o 
   0  20   2      196.23      187.20     44.58 o 
   1  20   2       24.45       26.19     21.76 o 
   2  20   2      598.05      635.89     45.06 o 
   3  20   2      210.94      201.05     53.06 o 
   4  20   2       40.24       32.99     17.09 o 
   5  20   2       51.26       25.35     25.50 o 
   6  20   2      195.69      132.17     27.83 o 
   7  20   2       49.96       47.02     23.23 o 
   0  22   2      396.93      451.93     46.59 o 
   1  22   2      177.96      213.96     33.96 o 
   2  22   2       81.24       81.99     38.26 o 
   3  22   2        5.89      -22.48     20.93 o 
   4  22   2       31.97       48.64     39.42 o 
   5  22   2       44.89       10.78     36.31 o 
   6  22   2       63.10       21.91     39.77 o 
   0  24   2       18.34       24.12     38.46 o 
   1  24   2       18.54       24.49     27.24 o 
   2  24   2        3.45        9.32     25.48 o 
   3  24   2       63.27      127.53     48.29 o 
   1   1   3     6409.45     6586.44     63.94 o 
   2   1   3      424.44      399.78      8.89 o 
   3   1   3     1065.14     1077.80     13.69 o 
   4   1   3     2354.41     2343.68     30.60 o 
   5   1   3     2519.99     2542.95     39.58 o 
   6   1   3      169.62      209.07     12.14 o 
   7   1   3     1521.87     1547.79     31.35 o 
   8   1   3     2570.30     2543.85    109.42 o 
   9   1   3     1264.26     1183.79     80.74 o 
  10   1   3       53.29       76.93     36.26 o 
   1   3   3     8131.90     8169.02     67.39 o 
   2   3   3     5411.60     5375.10     55.01 o 
   3   3   3     1214.71     1240.08     16.50 o 
   4   3   3     4133.59     4229.05     47.73 o 
   5   3   3      447.03      416.14     17.51 o 
   6   3   3     1229.58     1137.93     30.30 o 
   7   3   3      714.85      710.84     25.20 o 
   8   3   3     1030.08     1067.73     70.22 o 
   9   3   3      437.93      408.67     32.12 o 
  11   3   3       49.69       48.54     34.55 o 
  12   3   3       48.24       27.83     35.30 o 
   1   5   3     3512.20     3519.87     54.20 o 
   2   5   3     5494.51     5501.65     56.56 o 
   3   5   3     5370.71     5639.96     59.45 o 
   4   5   3     1796.08     1685.83     28.76 o 
   5   5   3      852.07      800.22     19.95 o 
   6   5   3     2426.38     2420.01     46.62 o 
   7   5   3      628.71      653.61     24.01 o 
   8   5   3       68.88       46.00     13.26 o 
   9   5   3      346.46      453.54     64.77 o 
  10   5   3       43.50       13.99     21.09 o 
  11   5   3       14.99        4.16     29.14 o 
  12   5   3       42.87       42.83     35.55 o 
   1   7   3     1481.59     1540.35     20.96 o 
   2   7   3      520.28      529.95     11.59 o 
   3   7   3     2539.92     2795.42     35.11 o 
   4   7   3     3101.02     3303.75     41.24 o 
   5   7   3     4071.93     4081.41     50.10 o 
   6   7   3       55.10       70.53      9.09 o 
   7   7   3     1229.47     1195.45     38.44 o 
   8   7   3       18.45       -3.68     11.75 o 
   9   7   3       53.72       45.96     15.26 o 
  10   7   3       54.65       55.55     23.26 o 
  11   7   3       41.55       68.42     25.48 o 
   1   9   3      709.26      721.65     15.87 o 
   2   9   3     3126.85     3268.94     44.24 o 
   3   9   3      658.35      697.56     25.81 o 
   4   9   3     1991.60     2101.69     30.80 o 
   5   9   3      629.24      638.54     16.82 o 
   6   9   3     1169.03     1159.68     24.00 o 
   7   9   3     1366.04     1363.45     43.39 o 
   8   9   3       70.83       61.58     25.63 o 
   9   9   3       77.72       76.62     22.43 o 
  10   9   3      130.34       94.09     29.36 o 
  11   9   3       12.03      -28.73     25.32 o 
   1  11   3       90.14      116.72     11.88 o 
   2  11   3        9.83        2.08      5.64 o 
   3  11   3       81.13       88.23      9.28 o 
   4  11   3      757.89      730.15     20.35 o 
   5  11   3      499.53      472.19     17.30 o 
   6  11   3      419.96      444.26     17.98 o 
   7  11   3      788.54      772.56     23.69 o 
   8  11   3      384.51      375.27     29.86 o 
   9  11   3       14.91       -2.84     13.87 o 
  10  11   3       18.29       27.23     18.20 o 
  11  11   3       33.78       28.88     21.50 o 
   1  13   3      184.69      173.04     15.00 o 
   2  13   3      147.64      166.31     14.82 o 
   3  13   3        6.85        1.95      8.41 o 
   4  13   3       47.41       40.94     12.65 o 
   5  13   3     1347.38     1243.71     45.14 o 
   6  13   3      483.47      441.99     23.16 o 
   7  13   3      445.46      472.86     25.19 o 
   8  13   3      282.37      268.16     57.95 o 
   9  13   3      302.08      256.77     79.17 o 
  10  13   3       34.08       18.87     23.35 o 
   1  15   3       76.58       80.48     13.16 o 
   2  15   3       32.86       18.12     11.36 o 
   3  15   3     1068.47     1039.23     31.16 o 
   4  15   3      439.33      445.72     32.20 o 
   5  15   3       93.35       99.29     16.93 o 
   6  15   3       54.17       43.84     16.21 o 
   7  15   3      195.04      222.98     48.21 o 
   8  15   3      348.77      334.13     63.53 o 
   9  15   3       11.65       -8.67     19.88 o 
   1  17   3      305.30      310.85     30.90 o 
   2  17   3      368.47      362.69     31.17 o 
   3  17   3      201.75      312.61     33.61 o 
   4  17   3      835.77      807.00     35.44 o 
   5  17   3      107.07       88.74     17.68 o 
   6  17   3      211.87      202.92     36.90 o 
   7  17   3       28.14       19.67     17.06 o 
   8  17   3      105.95       83.29     26.29 o 
   9  17   3       46.99        4.57     20.46 o 
   1  19   3      124.50      156.75     40.39 o 
   2  19   3      432.78      539.13     33.30 o 
   3  19   3      501.28      522.85     33.11 o 
   4  19   3      169.04      151.50     28.36 o 
   5  19   3      264.29      240.03     44.38 o 
   6  19   3       19.84       19.64     22.42 o 
   7  19   3       10.49      -11.57     20.32 o 
   1  21   3       93.69       51.54     27.96 o 
   2  21   3      156.29      145.08     31.43 o 
   3  21   3        0.72       -8.97     23.35 o 
   4  21   3       80.70       61.09     31.12 o 
   5  21   3      116.79      155.31     48.34 o 
   6  21   3       10.08       -2.41     23.87 o 
   1  23   3       83.47       60.14     33.57 o 
   2  23   3      229.48      296.35     67.67 o 
   3  23   3        1.75      -18.33     22.24 o 
   4  23   3       23.05      -11.33     40.02 o 
   0   0   4    11967.80    11399.53    160.84 o 
   2   0   4     5694.66     5631.63     61.45 o 
   4   0   4     1966.29     2065.40     35.78 o 
   6   0   4      794.64      766.36     22.48 o 
   8   0   4     2990.69     2967.09    179.78 o 
   0   2   4     7334.55     7167.48     79.59 o 
   1   2   4     1676.38     1585.12     16.72 o 
   2   2   4     3832.94     3858.05     33.98 o 
   3   2   4     2894.70     3123.19     28.83 o 
   4   2   4      905.10      895.85     16.48 o 
   5   2   4       95.51      133.86      8.66 o 
   6   2   4      401.99      375.48     12.73 o 
   7   2   4      109.32      121.68     12.38 o 
   8   2   4      116.31      159.43     16.09 o 
   9   2   4      441.83      396.88     21.40 o 
  10   2   4      217.16      237.22     61.38 o 
   0   4   4      450.97      480.03     13.69 o 
   1   4   4     1740.23     1703.58     19.87 o 
   2   4   4     2051.10     2181.46     24.83 o 
   3   4   4      959.77     1058.12     16.45 o 
   4   4   4      331.42      337.80     11.78 o 
   5   4   4      469.65      466.73     16.16 o 
   6   4   4      613.40      609.12     19.17 o 
   7   4   4      827.63      799.49     23.48 o 
   8   4   4      571.03      570.49     25.72 o 
   9   4   4        3.16       -7.18     18.15 o 
  10   4   4       91.34       88.21     18.66 o 
  11   4   4      180.09      278.85     39.05 o 
   0   6   4     4564.43     4593.95     83.37 o 
   1   6   4     1145.14     1173.89     18.92 o 
   2   6   4     8383.83     8656.05     95.38 o 
   3   6   4       75.56       64.89      6.38 o 
   4   6   4     2261.95     2184.00     27.01 o 
   5   6   4       14.11       -0.38      5.68 o 
   6   6   4      141.93      152.64     13.70 o 
   7   6   4      300.21      301.67     17.61 o 
   8   6   4      218.09      270.33     24.86 o 
   9   6   4      127.33      114.70     20.30 o 
  10   6   4      245.78      336.75     45.53 o 
  11   6   4       12.73       25.86     23.36 o 
   0   8   4    14884.19    15673.89    245.79 o 
   1   8   4     1954.15     1964.38     30.99 o 
   2   8   4     3367.97     3446.16     46.99 o 
   3   8   4      560.49      575.13     13.46 o 
   4   8   4      681.16      626.63     18.79 o 
   5   8   4      208.70      224.70     26.43 o 
   6   8   4       93.67       87.14     16.19 o 
   7   8   4      549.97      510.82     21.38 o 
   8   8   4       38.08       54.26     12.33 o 
   9   8   4        0.85      -22.63     15.09 o 
  10   8   4       76.27       72.60     22.18 o 
  11   8   4      143.88      195.32     34.36 o 
   0  10   4     1389.23     1330.25     32.96 o 
   1  10   4     5686.09     5839.42     87.83 o 
   2  10   4      548.38      536.80     16.66 o 
   3  10   4     1294.42     1337.58     43.21 o 
   4  10   4      121.88      120.38     12.11 o 
   5  10   4      238.59      257.00     15.37 o 
   6  10   4      228.16      246.50     26.57 o 
   7  10   4      977.32      926.73     26.40 o 
   8  10   4       21.43        9.54     14.23 o 
   9  10   4        0.82      -20.25     15.11 o 
  10  10   4       64.08       65.35     20.57 o 
  11  10   4       42.05       29.18     20.51 o 
   0  12   4     2614.43     2720.61     85.85 o 
   1  12   4     1371.66     1413.14     32.49 o 
   2  12   4      222.33      228.89     27.16 o 
   3  12   4      889.59      844.35     26.52 o 
   4  12   4      230.14      237.13     15.83 o 
   5  12   4       58.96       45.48     10.93 o 
   6  12   4        0.95        0.76      9.25 o 
   7  12   4      132.94      107.80     22.01 o 
   8  12   4       41.54       24.21     16.96 o 
   9  12   4      262.37      246.15     64.26 o 
  10  12   4       28.10       12.02     18.65 o 
   0  14   4     1597.43     1785.96     70.91 o 
   1  14   4      823.57      864.42     56.79 o 
   2  14   4     1414.34     1504.87    113.18 o 
   3  14   4      449.63      428.25     21.25 o 
   4  14   4      206.30      231.69     22.01 o 
   5  14   4      299.23      298.10     23.49 o 
   6  14   4        1.57      -13.06     12.69 o 
   7  14   4      310.24      240.32     42.29 o 
   8  14   4      199.53      145.05     26.45 o 
   9  14   4       44.82       27.31     16.77 o 
   0  16   4       17.53       -7.27     27.33 o 
   1  16   4      535.25      554.44     32.47 o 
   2  16   4      328.28      365.76     44.41 o 
   3  16   4      179.68      195.48     29.78 o 
   4  16   4      194.06      231.54     44.51 o 
   5  16   4      266.39      242.13     32.44 o 
   6  16   4       22.34       25.29     15.90 o 
   7  16   4       12.87       17.16     15.66 o 
   8  16   4       38.78       27.38     18.62 o 
   9  16   4       28.73       -9.06     21.61 o 
   0  18   4      226.84      191.26     45.18 o 
   1  18   4       55.56       55.40     26.01 o 
   2  18   4      375.68      413.27     38.77 o 
   3  18   4       36.69       38.11     24.29 o 
   4  18   4      173.16      146.37     32.92 o 
   5  18   4       68.13       25.37     21.91 o 
   6  18   4        4.19      -16.78     21.32 o 
   7  18   4       63.45       38.69     26.97 o 
   8  18   4       10.64      -13.49     36.51 o 
   0  20   4      186.94      159.82     45.18 o 
   1  20   4      127.80      123.38     31.48 o 
   2  20   4      102.32      122.25     30.83 o 
   3  20   4       30.89       35.37     25.72 o 
   4  20   4       78.60       85.62     29.24 o 
   5  20   4       44.24       18.17     26.70 o 
   6  20   4        3.34      -23.56     23.82 o 
   0  22   4       59.16       64.44     42.83 o 
   1  22   4       77.17       80.16     32.93 o 
   2  22   4        7.57       18.11     26.89 o 
   3  22   4       12.83      -25.01     33.15 o 
   4  22   4        4.22      -26.09     23.64 o 
   0  24   4        8.97       -3.41     35.40 o 
   1   1   5      391.49      375.30      8.48 o 
   2   1   5     2287.35     2462.18     24.20 o 
   3   1   5     2337.12     2455.32     24.34 o 
   4   1   5      514.61      495.62     10.59 o 
   5   1   5     2038.65     1972.85     30.44 o 
   6   1   5      718.23      712.57     18.66 o 
   7   1   5     2007.89     2059.86     56.13 o 
   8   1   5      552.94      535.85     22.79 o 
   9   1   5      458.63      445.07     23.76 o 
  10   1   5       44.50       30.37     18.64 o 
   1   3   5        1.44       -2.44      3.25 o 
   2   3   5     2851.12     2927.17     27.41 o 
   3   3   5      275.63      270.14      8.94 o 
   4   3   5     2128.64     2140.59     29.14 o 
   5   3   5       56.08       75.16     11.16 o 
   6   3   5      644.48      672.40     18.40 o 
   7   3   5       51.82       55.86     11.92 o 
   8   3   5      535.17      507.42     31.08 o 
   9   3   5       20.06        7.14     12.10 o 
  10   3   5      148.92      160.15     27.63 o 
  11   3   5        8.40      -47.99     39.92 o 
   1   5   5      262.91      273.28     15.62 o 
   2   5   5     3443.06     3730.97     39.17 o 
   3   5   5      443.65      427.05     14.33 o 
   4   5   5      570.23      550.71     14.05 o 
   5   5   5      998.03      958.41     24.16 o 
   6   5   5     1377.89     1343.35     30.30 o 
   7   5   5      867.07      841.22     25.19 o 
   8   5   5     1672.03     1759.03     62.55 o 
   9   5   5      264.00      319.34     30.85 o 
  10   5   5       98.15      109.18     19.95 o 
  11   5   5       20.67       -7.07     40.42 o 
   1   7   5       64.39       69.06      8.57 o 
   2   7   5      255.98      249.81     25.04 o 
   3   7   5     3941.04     3909.27     53.75 o 
   4   7   5      626.87      607.77     19.11 o 
   5   7   5     1177.33     1144.45     27.20 o 
   6   7   5       42.00       22.29     10.61 o 
   7   7   5      450.67      471.80     20.13 o 
   8   7   5       95.77      100.74     15.24 o 
   9   7   5      129.18      136.54     30.99 o 
  10   7   5       82.30      119.50     29.14 o 
  11   7   5        0.31        2.93     24.89 o 
   1   9   5      765.01      751.48     23.34 o 
   2   9   5     1056.20     1076.46     23.71 o 
   3   9   5      993.42     1032.89     24.17 o 
   4   9   5      243.20      243.14     15.27 o 
   5   9   5      719.54      681.71     21.79 o 
   6   9   5      493.76      502.08     19.91 o 
   7   9   5      320.73      316.90     19.07 o 
   8   9   5     1418.74     1498.11     43.15 o 
   9   9   5      143.95      147.56     24.53 o 
  10   9   5      119.90       80.43     29.84 o 
   1  11   5       75.34      108.15     19.59 o 
   2  11   5      156.19      160.81     30.57 o 
   3  11   5      544.60      543.63     18.61 o 
   4  11   5      433.91      426.45     17.90 o 
   5  11   5      401.46      352.45     17.52 o 
   6  11   5      978.21      974.85     27.32 o 
   7  11   5       19.47       13.69     11.62 o 
   8  11   5       51.48       53.40     14.35 o 
   9  11   5       27.36       10.77     18.92 o 
  10  11   5        6.77        4.58     20.76 o 
   1  13   5      130.82      201.15     26.74 o 
   2  13   5     1193.36     1269.18     93.98 o 
   3  13   5     1513.70     1461.23     65.62 o 
   4  13   5      214.69      215.66     21.13 o 
   5  13   5      736.83      730.93     27.40 o 
   6  13   5        9.29       -3.97     12.75 o 
   7  13   5      252.16      250.59     19.45 o 
   8  13   5       26.32       12.70     17.23 o 
   9  13   5       12.26        3.24     17.92 o 
   1  15   5      179.88      226.83     39.01 o 
   2  15   5      559.13      523.56     37.46 o 
   3  15   5      183.61      187.85     28.78 o 
   4  15   5      216.88      194.65     31.07 o 
   5  15   5      147.40      104.73     21.25 o 
   6  15   5      110.87       96.69     28.75 o 
   7  15   5      219.19      167.33     29.53 o 
   8  15   5       11.11       -4.71     23.92 o 
   9  15   5       69.77       67.53     28.18 o 
   1  17   5      292.43      297.21     37.39 o 
   2  17   5      161.23      156.86     32.00 o 
   3  17   5       35.42       -0.65     21.78 o 
   4  17   5      509.90      510.16     32.71 o 
   5  17   5       89.69       71.94     27.44 o 
   6  17   5      139.84       77.47     27.94 o 
   7  17   5       10.68        3.13     24.32 o 
   8  17   5       30.99       16.40     28.51 o 
   1  19   5       20.17      -14.04     24.36 o 
   2  19   5       29.95      -11.66     25.71 o 
   3  19   5       71.45       68.48     33.45 o 
   4  19   5       19.38       19.81     21.29 o 
   5  19   5       24.22       13.19     25.89 o 
   6  19   5       28.73       19.66     20.32 o 
   1  21   5      105.27       62.83     41.80 o 
   2  21   5       65.05       39.28     30.02 o 
   3  21   5      102.56       61.15     28.44 o 
   4  21   5       34.46       14.72     27.29 o 
   5  21   5       56.77       32.64     28.82 o 
   1  23   5       42.17       55.18     30.77 o 
   0   0   6     1322.92     1355.62     55.91 o 
   2   0   6      224.99      224.21     11.00 o 
   4   0   6      496.35      501.10     14.74 o 
   6   0   6       24.05       29.69     16.52 o 
   8   0   6      398.70      399.44     29.27 o 
  10   0   6       72.56       80.34     27.98 o 
   0   2   6     1377.67     1343.61     28.32 o 
   1   2   6     6231.54     6423.17     52.16 o 
   2   2   6      712.11      676.55     12.20 o 
   3   2   6     1740.53     1924.09     21.73 o 
   4   2   6       66.35       80.57      8.08 o 
   5   2   6      304.77      316.64     19.59 o 
   6   2   6      240.08      269.32     27.16 o 
   7   2   6     1864.28     1923.29     71.98 o 
   8   2   6      126.16      110.75     16.88 o 
   9   2   6       76.46      101.05     19.91 o 
  10   2   6       42.48       36.77     15.40 o 
  11   2   6       51.74       65.54     52.05 o 
   0   4   6      492.84      439.14     14.29 o 
   1   4   6     3127.96     3137.26     30.40 o 
   2   4   6      136.58      142.97      8.51 o 
   3   4   6     2632.39     2735.46     30.81 o 
   4   4   6      103.92      138.72     13.74 o 
   5   4   6      391.80      361.65     14.78 o 
   6   4   6      305.27      318.93     27.34 o 
   7   4   6      176.79      188.11     20.94 o 
   8   4   6      295.45      262.58     23.58 o 
   9   4   6      470.50      483.58     42.92 o 
  10   4   6       58.54       48.78     22.66 o 
  11   4   6      110.42      167.70     28.69 o 
   0   6   6     1749.62     1642.92     42.06 o 
   1   6   6      253.94      258.38     11.64 o 
   2   6   6      972.33      914.50     19.24 o 
   3   6   6     1988.29     1925.11     33.38 o 
   4   6   6      769.23      739.34     24.38 o 
   5   6   6      405.58      386.51     20.16 o 
   6   6   6       59.01       49.78     14.97 o 
   7   6   6      412.23      387.48     22.26 o 
   8   6   6      180.33      218.73     28.25 o 
   9   6   6      247.69      235.08     22.86 o 
  10   6   6       16.56       17.57     18.38 o 
   0   8   6     1211.46     1225.25     36.68 o 
   1   8   6      151.75      164.34     13.04 o 
   2   8   6     1393.00     1285.83     31.90 o 
   3   8   6      841.90      862.49     26.68 o 
   4   8   6      139.76      166.50     14.67 o 
   5   8   6      387.16      371.33     17.54 o 
   6   8   6       46.76       62.21     13.06 o 
   7   8   6      185.89      226.16     19.37 o 
   8   8   6       75.28       84.53     15.76 o 
   9   8   6      256.02      273.60     25.89 o 
  10   8   6       47.96       68.73     30.84 o 
   0  10   6       20.81       22.48     12.84 o 
   1  10   6      901.90      916.60     27.57 o 
   2  10   6      251.71      273.99     27.70 o 
   3  10   6      794.31      769.56     36.56 o 
   4  10   6      251.73      263.18     21.61 o 
   5  10   6      821.87      740.86     24.23 o 
   6  10   6       94.61       80.24     14.74 o 
   7  10   6      134.38      132.17     17.15 o 
   8  10   6       10.48       12.86     12.89 o 
   9  10   6       72.08       73.62     21.55 o 
  10  10   6       23.99       -2.50     21.65 o 
   0  12   6     1878.60     1827.28     73.52 o 
   1  12   6     1048.21     1017.23     55.29 o 
   2  12   6     1764.20     1742.71     57.59 o 
   3  12   6      300.73      332.53     34.54 o 
   4  12   6       37.49       27.16     14.41 o 
   5  12   6      113.50      100.36     17.71 o 
   6  12   6       10.55       -4.18     13.50 o 
   7  12   6      140.18      104.19     18.68 o 
   8  12   6       26.24       25.95     16.42 o 
   9  12   6       79.74       57.84     22.59 o 
   0  14   6     2438.78     2609.24     94.38 o 
   1  14   6       27.09       27.66     24.27 o 
   2  14   6       41.77       51.55     24.57 o 
   3  14   6      310.36      307.68     34.76 o 
   4  14   6      115.14      148.37     20.39 o 
   5  14   6       77.61       55.92     17.37 o 
   6  14   6       20.50       15.05     19.32 o 
   7  14   6        6.77      -21.08     14.05 o 
   8  14   6       17.29       16.72     16.01 o 
   0  16   6      616.49      567.57     49.80 o 
   1  16   6      289.21      243.03     34.63 o 
   2  16   6      188.92      189.25     66.32 o 
   3  16   6      110.04       87.36     29.74 o 
   4  16   6       22.17       12.26     25.22 o 
   5  16   6       59.93       33.58     21.18 o 
   6  16   6       35.95       -3.41     19.56 o 
   7  16   6       36.55       20.06     25.75 o 
   0  18   6      255.95      285.54     56.27 o 
   1  18   6      272.88      171.69     35.98 o 
   2  18   6       78.62       33.34     28.96 o 
   3  18   6       37.16       17.67     26.44 o 
   4  18   6       97.59       59.30     29.30 o 
   5  18   6       18.13       19.16     24.93 o 
   6  18   6       33.22       10.08     27.50 o 
   0  20   6      299.73      156.71     50.25 o 
   1  20   6       50.88       36.39     29.07 o 
   2  20   6       54.50       50.26     29.91 o 
   3  20   6       20.32       42.53     29.47 o 
   4  20   6       39.46       15.00     26.28 o 
   5  20   6        1.28      -17.58     24.26 o 
   0  22   6       26.22       14.34     35.10 o 
   1  22   6      151.49      149.74     38.76 o 
   1   1   7      225.69      229.17      9.42 o 
   2   1   7      639.61      719.44     13.55 o 
   3   1   7      501.61      504.63     12.78 o 
   4   1   7      334.62      337.35     12.18 o 
   5   1   7      419.39      429.19     19.51 o 
   6   1   7      373.80      370.50     19.58 o 
   7   1   7      454.61      507.42     23.06 o 
   8   1   7      136.43      145.61     19.20 o 
   9   1   7      111.86      130.00     18.84 o 
  10   1   7       16.73        4.63     15.19 o 
   1   3   7      206.01      232.68     13.12 o 
   2   3   7      378.24      343.26     10.98 o 
   3   3   7      229.44      238.41     15.55 o 
   4   3   7     1264.01     1306.41     22.88 o 
   5   3   7        8.84       -3.39     10.30 o 
   6   3   7     1673.18     1800.29     40.09 o 
   7   3   7      110.91      101.56     16.01 o 
   8   3   7      599.80      572.67     40.36 o 
   9   3   7       59.52       55.56     16.16 o 
  10   3   7       33.38       31.84     16.34 o 
   1   5   7       10.03        2.31      5.26 o 
   2   5   7      706.11      696.44     15.04 o 
   3   5   7       61.55       58.50      7.46 o 
   4   5   7      738.47      739.04     20.26 o 
   5   5   7      191.38      206.41     18.86 o 
   6   5   7     1413.88     1390.82     76.64 o 
   7   5   7      162.20      190.12     26.14 o 
   8   5   7       13.05        7.87     14.03 o 
   9   5   7       70.92       60.44     17.29 o 
  10   5   7       68.49       55.18     17.41 o 
   1   7   7      334.71      307.61     13.24 o 
   2   7   7       63.77       74.48     13.14 o 
   3   7   7      971.80      926.25     23.62 o 
   4   7   7       48.74       45.83     13.40 o 
   5   7   7      412.81      414.93     22.35 o 
   6   7   7      176.35      224.29     57.75 o 
   7   7   7      356.25      354.52     34.29 o 
   8   7   7      204.60      221.06     26.60 o 
   9   7   7      416.66      382.31     34.52 o 
  10   7   7        6.33        4.51     17.98 o 
   1   9   7      231.13      248.80     16.61 o 
   2   9   7     1012.59     1036.83     44.83 o 
   3   9   7       45.62       28.48     13.48 o 
   4   9   7      891.30      887.67     30.14 o 
   5   9   7       42.05       49.12     15.38 o 
   6   9   7      298.94      298.47     23.64 o 
   7   9   7        7.09      -18.24     14.31 o 
   8   9   7       39.78       47.50     21.73 o 
   9   9   7       40.93       60.80     22.93 o 
   1  11   7     1400.67     1458.37     50.03 o 
   2  11   7      529.83      497.78     23.13 o 
   3  11   7       68.46       42.91     16.10 o 
   4  11   7      665.26      684.82     27.86 o 
   5  11   7      218.01      202.49     48.06 o 
   6  11   7      465.55      487.03     25.67 o 
   7  11   7       11.98        3.18     15.94 o 
   8  11   7      360.84      309.59     25.93 o 
   9  11   7       35.38       34.35     48.24 o 
   1  13   7       60.72       43.23     24.49 o 
   2  13   7       15.70       -5.56     13.16 o 
   3  13   7      328.89      280.03     21.31 o 
   4  13   7      126.01      122.47     26.44 o 
   5  13   7       38.96       47.07     17.57 o 
   6  13   7       97.69       98.46     28.24 o 
   7  13   7      143.94      160.39     25.78 o 
   8  13   7       23.42       26.28     17.97 o 
   1  15   7      106.57       96.06     27.21 o 
   2  15   7        7.40       -6.11     32.60 o 
   3  15   7      182.26      111.85     26.61 o 
   4  15   7       29.17       -8.73     23.26 o 
   5  15   7      113.78      135.14     36.33 o 
   6  15   7       82.59       63.74     21.35 o 
   7  15   7       21.91       40.25     16.89 o 
   1  17   7       22.76       26.45     26.25 o 
   2  17   7       49.31       12.30     27.00 o 
   3  17   7       38.76       62.49     29.14 o 
   4  17   7      151.45      129.23     68.50 o 
   5  17   7       23.83       16.16     28.10 o 
   6  17   7      308.50      293.63     67.50 o 
   1  19   7       12.44       13.85     27.44 o 
   2  19   7       34.13       31.90     26.26 o 
   3  19   7       67.62       21.95     27.04 o 
   4  19   7       52.03       38.06     53.73 o 
   1  21   7       46.94       66.07     40.59 o 
   0   0   8     1147.52     1109.52     36.04 o 
   2   0   8     3651.82     3883.63     65.64 o 
   4   0   8      886.01      968.08     39.73 o 
   6   0   8      439.58      509.26     50.87 o 
   8   0   8       80.98       45.31     22.94 o 
   0   2   8     1998.89     1956.38     34.97 o 
   1   2   8      732.46      717.80     15.87 o 
   2   2   8      493.87      493.21     13.70 o 
   3   2   8      694.93      736.17     18.05 o 
   4   2   8      239.49      255.04     21.39 o 
   5   2   8      127.77      182.48     18.22 o 
   6   2   8       19.20        4.32     12.71 o 
   7   2   8      281.04      317.38     24.85 o 
   8   2   8       79.17       56.00     16.55 o 
   9   2   8      215.36      200.67     22.97 o 
   0   4   8      821.90      794.96     26.20 o 
   1   4   8      700.17      686.00     15.71 o 
   2   4   8      586.73      581.48     14.71 o 
   3   4   8      304.50      298.36     12.15 o 
   4   4   8      192.26      205.12     14.45 o 
   5   4   8      316.48      363.28     24.64 o 
   6   4   8      291.33      343.86     23.93 o 
   7   4   8       70.54       86.19     16.53 o 
   8   4   8      184.77      219.00     24.41 o 
   9   4   8        0.21        0.15     15.54 o 
   0   6   8     1213.45     1124.16     31.64 o 
   1   6   8      277.40      275.99     20.27 o 
   2   6   8      847.96      838.29     17.84 o 
   3   6   8       24.04        8.25      7.70 o 
   4   6   8       33.31       22.10     10.45 o 
   5   6   8      217.09      261.20     23.81 o 
   6   6   8       78.74       45.02     17.92 o 
   7   6   8      161.50      167.57     22.14 o 
   8   6   8      128.91      150.25     22.45 o 
   9   6   8       37.95       59.67     18.11 o 
   0   8   8     2039.62     2008.92     44.45 o 
   1   8   8     1499.70     1475.97     28.90 o 
   2   8   8      186.32      191.21     14.18 o 
   3   8   8      262.56      293.76     46.85 o 
   4   8   8      673.52      668.04     26.93 o 
   5   8   8      400.30      401.30     23.51 o 
   6   8   8      158.34      143.51     26.32 o 
   7   8   8      126.33       85.05     18.70 o 
   8   8   8      323.55      286.33     28.93 o 
   9   8   8       10.54       -4.92     15.20 o 
   0  10   8      146.68      134.48     30.92 o 
   1  10   8      109.41      102.08     14.24 o 
   2  10   8      210.89      215.99     20.95 o 
   3  10   8      113.58      135.34     20.04 o 
   4  10   8      213.79      226.86     24.62 o 
   5  10   8      289.75      295.11     39.36 o 
   6  10   8       63.86       36.07     17.14 o 
   7  10   8       12.21        4.97     20.48 o 
   8  10   8        0.68        3.67     21.50 o 
   0  12   8      280.03      212.88     37.26 o 
   1  12   8       93.37       77.77     17.12 o 
   2  12   8      290.64      284.92     36.00 o 
   3  12   8       27.54       35.00     15.80 o 
   4  12   8      307.32      293.85     51.23 o 
   5  12   8       80.15       71.40     19.73 o 
   6  12   8      144.39      129.78     22.60 o 
   7  12   8        1.63       -1.81     16.16 o 
   0  14   8      249.94      265.88     50.85 o 
   1  14   8      124.06      116.79     30.04 o 
   2  14   8      217.67      177.38     22.08 o 
   3  14   8       28.13       28.40     16.08 o 
   4  14   8       22.18       16.58     15.23 o 
   5  14   8       83.56       50.81     18.94 o 
   6  14   8       23.43        7.88     17.30 o 
   7  14   8       30.48       30.50     19.18 o 
   0  16   8      298.90      191.46     51.75 o 
   1  16   8      159.01      138.78     30.03 o 
   2  16   8       44.78       30.53     26.22 o 
   3  16   8      181.21      188.05     61.81 o 
   4  16   8       36.59       29.65     37.49 o 
   5  16   8       47.34       36.62     26.47 o 
   0  18   8       39.85       22.92     39.97 o 
   1  18   8      426.05      434.73     95.05 o 
   2  18   8       38.57        0.42     22.84 o 
   3  18   8       33.71       14.14     26.03 o 
   4  18   8       19.02        0.83     25.14 o 
   1   1   9      111.41      102.93      9.79 o 
   2   1   9       90.28       89.15     10.41 o 
   3   1   9      463.01      470.31     16.20 o 
   4   1   9       32.03       19.47     12.89 o 
   5   1   9      561.44      583.24     24.67 o 
   6   1   9       92.02       86.43     17.49 o 
   7   1   9      245.21      227.28     23.18 o 
   8   1   9       44.50       32.29     15.68 o 
   9   1   9       24.36       23.90     16.37 o 
   1   3   9      249.76      291.87     29.79 o 
   2   3   9      325.49      333.11     13.11 o 
   3   3   9       43.80       18.83     10.36 o 
   4   3   9      305.94      313.73     22.43 o 
   5   3   9       54.53       29.56     15.17 o 
   6   3   9      280.90      289.11     24.31 o 
   7   3   9       77.58       75.04     17.87 o 
   8   3   9      110.09      112.74     20.35 o 
   1   5   9       82.51       84.99     10.65 o 
   2   5   9      618.52      620.63     16.37 o 
   3   5   9       97.11      100.51     15.64 o 
   4   5   9       19.08       22.87     13.01 o 
   5   5   9      180.80      216.64     20.98 o 
   6   5   9       10.88        3.41     13.22 o 
   7   5   9      168.81      172.41     23.16 o 
   8   5   9       94.44      108.20     26.74 o 
   1   7   9      657.31      621.03     18.12 o 
   2   7   9       79.90       74.02     10.44 o 
   3   7   9      379.74      374.78     17.50 o 
   4   7   9       31.12       31.45     12.97 o 
   5   7   9      888.13      900.07     35.20 o 
   6   7   9        4.77        4.27     13.83 o 
   7   7   9      378.63      355.17     31.02 o 
   8   7   9       18.79        2.99     16.70 o 
   1   9   9      122.94      107.65     13.14 o 
   2   9   9       57.65       44.58     11.57 o 
   3   9   9      205.61      230.62     20.00 o 
   4   9   9       10.93        0.91     12.07 o 
   5   9   9       18.04       12.20     14.50 o 
   6   9   9      168.48      187.62     23.52 o 
   7   9   9        3.51       -3.77     15.29 o 
   1  11   9       83.02       53.02     11.32 o 
   2  11   9      327.89      345.77     25.52 o 
   3  11   9       50.65       49.13     17.10 o 
   4  11   9      164.82      225.83     43.48 o 
   5  11   9       26.34       33.01     17.26 o 
   6  11   9      186.74      154.20     29.95 o 
   7  11   9       11.14        0.29     21.64 o 
   1  13   9       68.04       76.71     18.60 o 
   2  13   9        0.89      -10.33     19.96 o 
   3  13   9      127.64      147.71     22.04 o 
   4  13   9      131.59      154.39     51.73 o 
   5  13   9      206.32      231.14     68.13 o 
   6  13   9       97.26       78.01     28.68 o 
   1  15   9       13.10        2.85     25.72 o 
   2  15   9       51.12       52.05     40.95 o 
   3  15   9       27.15       44.94     19.02 o 
   4  15   9       22.25       -0.05     16.60 o 
   1  17   9       57.51       70.43     27.18 o 
   2  17   9       21.82       17.63     28.95 o 
   0   0  10      634.08      629.25     45.89 o 
   2   0  10      643.91      644.56     27.19 o 
   4   0  10       63.63       96.95     24.75 o 
   6   0  10        7.79       22.34     20.79 o 
   0   2  10       11.05       -9.95     10.76 o 
   1   2  10      355.21      340.72     16.26 o 
   2   2  10       80.53       93.74     11.59 o 
   3   2  10      245.08      280.31     29.28 o 
   4   2  10      151.57      193.46     22.16 o 
   5   2  10      157.39      164.39     21.08 o 
   6   2  10        2.28       -1.56     14.14 o 
   7   2  10      101.12      103.99     19.69 o 
   0   4  10      644.69      638.54     26.95 o 
   1   4  10      567.29      565.73     18.10 o 
   2   4  10      418.56      402.63     17.56 o 
   3   4  10      443.43      448.19     19.11 o 
   4   4  10       37.49       31.58     14.51 o 
   5   4  10       18.73        6.54     14.10 o 
   6   4  10       60.33       54.46     17.39 o 
   7   4  10       20.36        5.32     15.72 o 
   0   6  10      657.27      641.02     29.55 o 
   1   6  10      465.29      462.94     17.21 o 
   2   6  10      118.35      161.36     16.40 o 
   3   6  10       41.68       40.20     12.91 o 
   4   6  10      250.08      269.90     33.11 o 
   5   6  10       12.53        5.44     14.83 o 
   6   6  10       39.15       28.09     16.75 o 
   7   6  10      109.50       65.99     20.20 o 
   0   8  10      228.69      210.61     22.10 o 
   1   8  10      306.17      328.11     17.81 o 
   2   8  10       65.96       73.37     13.06 o 
   3   8  10      230.37      261.01     32.21 o 
   4   8  10      179.95      169.36     38.00 o 
   5   8  10        3.06        5.34     15.38 o 
   6   8  10       97.11       78.12     19.84 o 
   0  10  10      317.06      262.14     23.66 o 
   1  10  10      351.59      308.48     18.68 o 
   2  10  10        0.45       10.65     14.19 o 
   3  10  10       58.36       54.32     15.61 o 
   4  10  10       27.27       40.66     15.87 o 
   5  10  10      112.25       94.50     20.43 o 
   6  10  10        8.03       19.26     16.49 o 
   0  12  10      113.90       92.23     18.10 o 
   1  12  10      153.94      148.67     23.21 o 
   2  12  10      186.27      188.75     20.54 o 
   3  12  10       52.69       34.89     14.58 o 
   4  12  10      182.07      218.39     31.50 o 
   5  12  10       28.34       49.08     18.99 o 
   0  14  10      169.86      149.34     45.94 o 
   1  14  10       56.36       76.85     31.02 o 
   2  14  10       53.90       64.90     21.25 o 
   3  14  10       47.40       51.49     21.90 o 
   1   1  11      273.26      279.85     20.14 o 
   2   1  11       59.69       49.40     13.49 o 
   3   1  11      206.80      256.24     22.89 o 
   4   1  11        5.23       14.64     14.42 o 
   5   1  11       61.98       68.25     18.93 o 
   6   1  11       17.72       10.49     15.93 o 
   1   3  11      176.04      186.70     25.38 o 
   2   3  11      287.34      329.16     29.14 o 
   3   3  11       61.84       58.61     17.86 o 
   4   3  11      193.97      276.12     24.32 o 
   5   3  11        3.08      -11.03     14.87 o 
   6   3  11      273.83      340.02     30.41 o 
   1   5  11       48.48       43.75     11.98 o 
   2   5  11      154.49      158.35     18.13 o 
   3   5  11       22.01       13.59     12.47 o 
   4   5  11      166.17      131.80     21.40 o 
   5   5  11        3.54       -0.53     15.68 o 
   1   7  11       71.87       54.70     13.07 o 
   2   7  11       21.17        1.99     11.85 o 
   3   7  11       73.85       82.98     16.17 o 
   4   7  11       43.58       10.72     15.65 o 
   5   7  11       68.68       52.31     19.51 o 
   1   9  11       73.81       60.86     13.91 o 
   2   9  11       34.07       37.07     12.75 o 
   3   9  11       77.26       46.81     17.48 o 
   4   9  11      234.84      239.83     27.25 o 
   1  11  11       17.36       22.59     12.22 o 
   2  11  11      130.56      134.16     20.42 o 
   3  11  11      126.83      113.11     19.84 o 
   0   0  12       21.97      -18.25     22.27 o 
   2   0  12       62.99       68.80     29.44 o 
   4   0  12      110.67       72.80     26.68 o 
   0   2  12       95.21       90.44     22.03 o 
   1   2  12       51.92       24.79     13.04 o 
   2   2  12      198.70      219.75     30.16 o 
   3   2  12      109.13      124.39     23.03 o 
   4   2  12       21.00       14.14     17.64 o 
   0   4  12      140.33      142.12     24.45 o 
   1   4  12       12.47      -16.61     12.89 o 
   2   4  12       76.61       53.14     15.58 o 
   3   4  12       55.36       57.84     19.50 o 
   0   6  12      374.64      379.58     32.04 o 
   1   6  12       74.80       58.40     15.36 o 
   2   6  12      257.85      246.28     22.20 o 
   3   6  12       31.95       45.58     20.85 o 
   0   8  12      181.43      164.28     22.90 o 
   1   8  12       37.37       35.02     14.53 o 
                                                 
